# Supplementary material for: Microglia Single‐Cell RNA‐Seq Enables Robust and Applicable Markers of Biological Aging
Source: Aging Cell. 2025 May 15;24(8):e70095. doi: 10.1111/acel.70095 (PMC12341818; doi:10.1111/acel.70095)
Supplement: Supplementary file 1 — Data S1. [file ACEL-24-e70095-s001.zip]

Archive with 4 entries (4 files):
- DELVE_modules_Buckley.csv
- DELVE_modules_Hammond.csv
- Microglia_Subtype_Stanley_Dhawka_Zannas.csv
- Supplement_Stanley_Dhawka_Zannas_AgingCell.pdf
