# Supplementary material for: Microglia Single‐Cell RNA‐Seq Enables Robust and Applicable Markers of Biological Aging
Source: Aging Cell. 2025 May 15;24(8):e70095. doi: 10.1111/acel.70095 (PMC12341818; doi:10.1111/acel.70095)
Supplement: Supplementary file 1 — Data S1. [file ACEL-24-e70095-s001.zip › DELVE_modules_Buckley.csv]

	cluster_id	cluster_permutation_pval
Sox17	static	0.999000999000999
Rgs20	static	0.999000999000999
Sntg1	static	0.999000999000999
Adhfe1	static	0.999000999000999
3110035E14Rik	static	0.999000999000999
Prex2	static	0.999000999000999
Slco5a1	static	0.999000999000999
Msc	static	0.999000999000999
Sbspon	static	0.999000999000999
Crispld1	static	0.999000999000999
Tfap2b	static	0.999000999000999
Mcm3	static	0.999000999000999
Rims1	static	0.999000999000999
Ogfrl1	static	0.999000999000999
Khdrbs2	static	0.999000999000999
Ptpn18	static	0.999000999000999
Neurl3	static	0.999000999000999
Mgat4a	static	0.999000999000999
2010300C02Rik	static	0.999000999000999
Il1r1	static	0.999000999000999
Pantr1	static	0.999000999000999
Fhl2	static	0.999000999000999
1500015O10Rik	static	0.999000999000999
Gulp1	static	0.999000999000999
Col3a1	static	0.999000999000999
Slc40a1	static	0.999000999000999
Slc39a10	static	0.999000999000999
Tmeff2	static	0.999000999000999
Gm28322	static	0.999000999000999
Cavin2	static	0.999000999000999
Myo1b	static	0.999000999000999
Stat4	static	0.999000999000999
Stat1	static	0.03796203796203795
Gm10561	static	0.999000999000999
Sgo2a	static	0.999000999000999
Aox3	static	0.999000999000999
Aox4	static	0.999000999000999
Casp8	static	0.999000999000999
Cdk15	static	0.999000999000999
Gm973	static	0.999000999000999
Cd28	static	0.999000999000999
Ctla4	static	0.999000999000999
Adam23	static	0.999000999000999
Mdh1b	static	0.999000999000999
Fzd5	static	0.999000999000999
Map2	static	0.999000999000999
Erbb4	static	0.999000999000999
Fn1	static	0.999000999000999
Igfbp2	static	0.999000999000999
Igfbp5	static	0.999000999000999
Tns1	static	0.999000999000999
Cxcr2	static	0.999000999000999
Slc11a1	static	0.999000999000999
Vil1	static	0.999000999000999
Plcd4	static	0.999000999000999
Wnt6	static	0.999000999000999
Wnt10a	static	0.999000999000999
Cfap65	static	0.999000999000999
Tuba4a	static	0.999000999000999
Dnajb2	static	0.999000999000999
Resp18	static	0.999000999000999
Des	static	0.999000999000999
Sgpp2	static	0.999000999000999
Acsl3	static	0.999000999000999
Utp14b	static	0.999000999000999
Kcne4	static	0.999000999000999
Scg2	static	0.999000999000999
Serpine2	static	0.999000999000999
Dock10	static	0.999000999000999
Slc19a3	static	0.999000999000999
Krtap28-13	static	0.999000999000999
Pid1	static	0.999000999000999
C130026I21Rik	static	0.999000999000999
Sp110	static	0.03796203796203795
Sp100	static	0.03796203796203795
Itm2c	static	0.999000999000999
2810459M11Rik	static	0.999000999000999
Ptma	static	0.999000999000999
Nppc	static	0.999000999000999
Ecel1	static	0.999000999000999
Prss56	static	0.999000999000999
Efhd1	static	0.999000999000999
Ngef	static	0.999000999000999
Inpp5d	static	0.999000999000999
Gm19582	static	0.999000999000999
Hjurp	static	0.999000999000999
Gm29538	static	0.999000999000999
Arl4c	static	0.999000999000999
Agap1	static	0.999000999000999
Iqca	static	0.999000999000999
Ackr3	static	0.999000999000999
Mlph	static	0.999000999000999
Ramp1	static	0.999000999000999
Hes6	static	0.999000999000999
Neu4	static	0.999000999000999
St8sia4	static	0.999000999000999
Gm7967	static	0.999000999000999
Gm28187	static	0.999000999000999
Phlpp1	static	0.999000999000999
Bcl2	static	0.999000999000999
Serpinb8	static	0.999000999000999
Tmem37	static	0.999000999000999
Dbi	static	0.999000999000999
C1ql2	static	0.999000999000999
Htr5b	static	0.999000999000999
Lypd1	static	0.999000999000999
Nckap5	static	0.999000999000999
Tmem163	static	0.999000999000999
Mcm6	static	0.999000999000999
Cd55	static	0.999000999000999
Il10	static	0.999000999000999
Srgap2	static	0.999000999000999
Pm20d1	static	0.999000999000999
Cntn2	static	0.999000999000999
Nfasc	static	0.999000999000999
Snrpe	static	0.999000999000999
Atp2b4	static	0.999000999000999
Prelp	static	0.999000999000999
Btg2	dynamic 1	0.0
Chil1	static	0.999000999000999
Ppfia4	static	0.999000999000999
Kdm5b	static	0.999000999000999
Gpr37l1	static	0.999000999000999
Lmod1	static	0.999000999000999
Shisa4	static	0.999000999000999
Csrp1	static	0.999000999000999
Phlda3	static	0.999000999000999
Cacna1s	static	0.999000999000999
Platr22	static	0.999000999000999
Ptprc	static	0.999000999000999
Aspm	static	0.999000999000999
Cfh	static	0.999000999000999
B3galt2	static	0.999000999000999
Rgs2	static	0.999000999000999
Rgs1	dynamic 2	0.0
Rgs18	static	0.999000999000999
Brinp3	static	0.999000999000999
Ptgs2	static	0.999000999000999
Hmcn1	static	0.999000999000999
Gm10138	static	0.999000999000999
Ncf2	static	0.999000999000999
Rgs8	static	0.999000999000999
Rgs16	static	0.999000999000999
Rnasel	static	0.999000999000999
Glul	static	0.999000999000999
A830008E24Rik	static	0.999000999000999
Cacna1e	static	0.999000999000999
Ier5	dynamic 1	0.0
Soat1	static	0.999000999000999
Tor3a	static	0.03796203796203795
Angptl1	static	0.999000999000999
Brinp2	static	0.999000999000999
Tnr	static	0.999000999000999
Gm38039	static	0.999000999000999
4930523C07Rik	static	0.999000999000999
Prdx6	static	0.999000999000999
Fasl	static	0.999000999000999
Dnm3	static	0.999000999000999
Fmo1	static	0.999000999000999
Fmo2	static	0.999000999000999
Prrx1	static	0.999000999000999
Sell	static	0.999000999000999
F5	static	0.999000999000999
Atp1b1	static	0.999000999000999
Xcl1	static	0.999000999000999
Mpzl1	static	0.999000999000999
Rcsd1	static	0.999000999000999
Creg1	static	0.999000999000999
Pbx1	static	0.999000999000999
Rgs5	static	0.999000999000999
Rgs4	static	0.999000999000999
Ccdc190	static	0.999000999000999
Fcgr2b	static	0.999000999000999
Fcgr4	static	0.999000999000999
Fcgr3	static	0.999000999000999
Cfap126	static	0.999000999000999
Pcp4l1	static	0.999000999000999
Fcer1g	dynamic 2	0.0
Adamts4	static	0.999000999000999
Arhgap30	static	0.999000999000999
F11r	static	0.999000999000999
Slamf7	static	0.999000999000999
Cd48	static	0.999000999000999
Cd84	static	0.999000999000999
Igsf8	static	0.999000999000999
Atp1a2	static	0.999000999000999
Kcnj10	static	0.999000999000999
Slamf9	static	0.999000999000999
Tagln2	static	0.999000999000999
Cfap45	static	0.999000999000999
Vsig8	static	0.999000999000999
Slamf8	static	0.999000999000999
Ifi206	static	0.03796203796203795
Ifi214	static	0.999000999000999
Ifi213	static	0.03796203796203795
Ifi209	static	0.03796203796203795
Ifi207	dynamic 0	0.03696303696303693
Ifi204	dynamic 0	0.03696303696303693
Mndal	static	0.999000999000999
Ifi211	static	0.03796203796203795
Ifi203	static	0.999000999000999
Ifi205	static	0.999000999000999
Sccpdh	static	0.999000999000999
Cdc42bpa	static	0.999000999000999
Itpkb	static	0.999000999000999
Stum	static	0.999000999000999
H3f3a	static	0.999000999000999
Tmem63a	static	0.999000999000999
Ccdc121	static	0.999000999000999
Degs1	static	0.999000999000999
1700047M11Rik	static	0.999000999000999
Susd4	static	0.999000999000999
Gm37800	static	0.999000999000999
C130074G19Rik	static	0.999000999000999
Slc30a10	static	0.999000999000999
Tgfb2	static	0.999000999000999
Kcnk2	static	0.999000999000999
Cenpf	static	0.999000999000999
Fam71a	static	0.999000999000999
Atf3	static	0.999000999000999
Slc30a1	static	0.999000999000999
Hsd11b1	static	0.999000999000999
G0s2	static	0.999000999000999
Camk1g	static	0.999000999000999
Plxna2	static	0.999000999000999
Cd34	static	0.999000999000999
Meig1	static	0.999000999000999
Frmd4a	static	0.999000999000999
Ucma	static	0.999000999000999
Proser2	static	0.999000999000999
Itih5	static	0.999000999000999
Il2ra	static	0.999000999000999
C1ql3	static	0.999000999000999
Vim	static	0.999000999000999
Mrc1	static	0.999000999000999
Slc39a12	static	0.999000999000999
Plxdc2	static	0.999000999000999
Gm13322	static	0.999000999000999
Nebl	static	0.999000999000999
Pip4k2a	static	0.999000999000999
Otud1	static	0.999000999000999
Enkur	static	0.999000999000999
Gad2	static	0.999000999000999
Apbb1ip	static	0.999000999000999
Il1rn	static	0.999000999000999
Nrarp	static	0.999000999000999
Tubb4b	static	0.999000999000999
Grin1	static	0.999000999000999
Entpd2	static	0.999000999000999
Abca2	static	0.999000999000999
Clic3	static	0.999000999000999
Ptgds	static	0.999000999000999
Tmem141	static	0.999000999000999
Fcna	static	0.999000999000999
Kcnt1	static	0.999000999000999
Egfl7	static	0.999000999000999
Fam163b	static	0.999000999000999
1700007K13Rik	static	0.999000999000999
Spaca9	static	0.999000999000999
Cfap77	static	0.999000999000999
Ptges	static	0.999000999000999
Fnbp1	static	0.999000999000999
Ass1	static	0.999000999000999
Lamc3	static	0.999000999000999
Lcn2	static	0.999000999000999
Eng	static	0.999000999000999
Rpl12	static	0.999000999000999
Gm13536	static	0.999000999000999
Pbx3	static	0.999000999000999
Hspa5	static	0.999000999000999
Traf1	static	0.999000999000999
Gsn	static	0.999000999000999
Dab2ip	static	0.999000999000999
Morn5	static	0.999000999000999
Lhx6	static	0.999000999000999
Ptgs1	static	0.999000999000999
Lhx2	static	0.999000999000999
Lrp1b	static	0.999000999000999
Gm13470	static	0.999000999000999
Kif5c	static	0.999000999000999
Rnd3	static	0.999000999000999
Tnfaip6	static	0.999000999000999
Neb	static	0.999000999000999
Rprm	static	0.999000999000999
Ermn	static	0.999000999000999
Cytip	static	0.999000999000999
Acvr1c	static	0.999000999000999
Dapl1	static	0.999000999000999
Cd302	static	0.999000999000999
Ly75	static	0.999000999000999
Pla2r1	static	0.999000999000999
Rbms1	static	0.999000999000999
Tbr1	static	0.999000999000999
Fap	static	0.999000999000999
Ifih1	static	0.999000999000999
Grb14	static	0.999000999000999
Slc38a11	static	0.999000999000999
Scn3a	static	0.999000999000999
Scn2a	static	0.999000999000999
Scn1a	static	0.999000999000999
Scn7a	static	0.999000999000999
Nostrin	static	0.999000999000999
Spc25	static	0.999000999000999
Dhrs9	static	0.999000999000999
Gad1	static	0.999000999000999
Hat1	static	0.999000999000999
Dlx1	static	0.999000999000999
Dlx2	static	0.999000999000999
Itga6	static	0.999000999000999
Rapgef4	static	0.999000999000999
Map3k20	static	0.999000999000999
Cdca7	static	0.999000999000999
Sp9	static	0.999000999000999
2600014E21Rik	static	0.999000999000999
Ccdc141	static	0.999000999000999
Zfp385b	static	0.999000999000999
Itga4	static	0.999000999000999
Neurod1	static	0.999000999000999
Pde1a	static	0.999000999000999
Calcrl	static	0.999000999000999
Selenoh	static	0.999000999000999
Serping1	static	0.999000999000999
Aplnr	static	0.999000999000999
C1qtnf4	static	0.999000999000999
Rapsn	static	0.999000999000999
Spi1	static	0.999000999000999
Nr1h3	static	0.999000999000999
A330069E16Rik	static	0.999000999000999
Mdk	static	0.999000999000999
Mapk8ip1	static	0.999000999000999
Chst1	static	0.999000999000999
Gm13889	static	0.999000999000999
Prr5l	static	0.999000999000999
Fjx1	static	0.999000999000999
Pamr1	static	0.999000999000999
Slc1a2	static	0.999000999000999
Cd44	static	0.999000999000999
Lmo2	static	0.999000999000999
Cd59a	static	0.999000999000999
Pax6	static	0.999000999000999
Mpped2	static	0.999000999000999
Kcna4	static	0.999000999000999
Ccdc34	static	0.999000999000999
Bbox1	static	0.999000999000999
Ano3	static	0.999000999000999
Arhgap11a	static	0.999000999000999
Meis2	static	0.999000999000999
G630016G05Rik	static	0.999000999000999
Rasgrp1	static	0.999000999000999
Knstrn	static	0.999000999000999
Knl1	static	0.999000999000999
Chac1	static	0.999000999000999
Nusap1	static	0.999000999000999
Ehd4	static	0.999000999000999
Map1a	static	0.999000999000999
B2m	dynamic 2	0.0
Gatm	static	0.999000999000999
Sema6d	static	0.999000999000999
Dut	static	0.999000999000999
Secisbp2l	static	0.999000999000999
Hdc	static	0.999000999000999
Dusp2	static	0.999000999000999
Mal	static	0.999000999000999
Mall	static	0.999000999000999
Gm14005	static	0.999000999000999
Mertk	static	0.999000999000999
Fbln7	static	0.999000999000999
Gm14029	static	0.999000999000999
Ckap2l	static	0.999000999000999
Il1a	static	0.999000999000999
Il1b	dynamic 2	0.0
Sirpa	static	0.999000999000999
Pdyn	static	0.999000999000999
Cpxm1	static	0.999000999000999
Adam33	static	0.999000999000999
Siglec1	static	0.999000999000999
Hspa12b	static	0.999000999000999
Prnp	static	0.999000999000999
Pcna	static	0.999000999000999
Prokr2	static	0.999000999000999
Gpcpd1	static	0.999000999000999
Chgb	static	0.999000999000999
Bmp2	static	0.999000999000999
Tmx4	static	0.999000999000999
Plcb1	static	0.999000999000999
Plcb4	static	0.999000999000999
Lamp5	static	0.999000999000999
Pak7	static	0.999000999000999
Snap25	static	0.999000999000999
Jag1	static	0.999000999000999
Ism1	static	0.999000999000999
Pcsk2	static	0.999000999000999
Dstn	static	0.999000999000999
Rrbp1	static	0.999000999000999
Insm1	static	0.999000999000999
Nkx2-4	static	0.999000999000999
Thbd	static	0.999000999000999
Cd93	static	0.999000999000999
Cst3	dynamic 1	0.0
Cst7	dynamic 2	0.0
Pygb	static	0.999000999000999
Abhd12	static	0.999000999000999
Slc52a3	static	0.999000999000999
Tcf15	static	0.999000999000999
Nrsn2	static	0.999000999000999
6820408C15Rik	static	0.999000999000999
Rem1	static	0.999000999000999
Id1	static	0.999000999000999
Cox4i2	static	0.999000999000999
Tpx2	static	0.999000999000999
Foxs1	static	0.999000999000999
Dusp15	static	0.999000999000999
Ccm2l	static	0.999000999000999
Hck	static	0.999000999000999
Myl9	static	0.999000999000999
Nnat	static	0.999000999000999
Tgm2	static	0.999000999000999
Lbp	static	0.999000999000999
Snhg11	static	0.999000999000999
Ppp1r16b	static	0.999000999000999
Mafb	dynamic 1	0.0
Ptprt	static	0.999000999000999
Serinc3	static	0.999000999000999
Slpi	static	0.999000999000999
Matn4	static	0.999000999000999
Sdc4	static	0.999000999000999
Dbndd2	static	0.999000999000999
Ube2c	static	0.999000999000999
Ctsa	static	0.999000999000999
Pltp	static	0.999000999000999
Mmp9	static	0.999000999000999
Slc12a5	static	0.999000999000999
Cd40	static	0.999000999000999
Ptgis	static	0.999000999000999
Cebpb	dynamic 1	0.0
1200007C13Rik	static	0.999000999000999
Tshz2	static	0.999000999000999
Gm26883	static	0.999000999000999
Bcas1	static	0.999000999000999
Aurka	static	0.999000999000999
Zbp1	static	0.03796203796203795
Pmepa1	static	0.999000999000999
Gm10714	static	0.999000999000999
Ctsz	dynamic 2	0.0
Edn3	static	0.999000999000999
Phactr3	static	0.999000999000999
B230312C02Rik	static	0.999000999000999
Col9a3	static	0.999000999000999
Gm27032	static	0.999000999000999
Nkain4	static	0.999000999000999
Eef1a2	static	0.999000999000999
Helz2	static	0.999000999000999
Stmn3	static	0.999000999000999
Uckl1os	static	0.999000999000999
Sox18	static	0.999000999000999
Oprl1	static	0.999000999000999
Pcsk1n	static	0.999000999000999
Rbm3	static	0.999000999000999
Slc38a5	static	0.999000999000999
Cybb	dynamic 2	0.0
Tspan7	static	0.999000999000999
Mid1ip1	static	0.999000999000999
Gpr34	dynamic 1	0.0
Cfp	static	0.999000999000999
Zcchc12	static	0.999000999000999
Rpl39	static	0.999000999000999
Akap14	static	0.999000999000999
Rhox5	static	0.999000999000999
Gria3	static	0.999000999000999
Sh2d1a	static	0.999000999000999
Rab33a	static	0.999000999000999
Gpc3	static	0.999000999000999
3830403N18Rik	static	0.999000999000999
Zic3	static	0.999000999000999
C230004F18Rik	static	0.999000999000999
Slitrk4	static	0.999000999000999
Slitrk2	static	0.999000999000999
Fmr1nb	static	0.999000999000999
Hmgb3	static	0.999000999000999
Gabre	static	0.999000999000999
Bgn	static	0.999000999000999
L1cam	static	0.999000999000999
Rpl10	static	0.999000999000999
Pls3	static	0.999000999000999
Tmem47	static	0.999000999000999
Dmd	static	0.999000999000999
Arx	static	0.999000999000999
Msn	static	0.999000999000999
F630028O10Rik	static	0.999000999000999
Ophn1	static	0.999000999000999
Stard8	static	0.999000999000999
Gjb1	static	0.999000999000999
Rps4x	static	0.999000999000999
Tsix	static	0.999000999000999
Slc16a2	static	0.999000999000999
Cysltr1	static	0.999000999000999
Itm2a	static	0.999000999000999
Pou3f4	static	0.999000999000999
Nap1l3	static	0.999000999000999
Pcdh19	static	0.999000999000999
Tceal6	static	0.999000999000999
Arxes2	static	0.999000999000999
Bex2	static	0.999000999000999
Tceal5	static	0.999000999000999
Bex1	static	0.999000999000999
Plp1	static	0.999000999000999
Zcchc18	static	0.999000999000999
Tsc22d3	static	0.999000999000999
Pak3	static	0.999000999000999
Dcx	static	0.999000999000999
Rtl4	static	0.999000999000999
Htr2c	static	0.999000999000999
Sat1	static	0.999000999000999
Ppef1	static	0.999000999000999
Rnf138rt1	static	0.999000999000999
Ace2	static	0.999000999000999
Bmx	static	0.999000999000999
Pir	static	0.999000999000999
Glra2	static	0.999000999000999
Gpm6b	static	0.999000999000999
Tmsb4x	static	0.999000999000999
Arhgap6	static	0.999000999000999
Stmn2	static	0.999000999000999
Hey1	static	0.999000999000999
Zfp704	static	0.999000999000999
Pag1	static	0.999000999000999
Fabp5	static	0.999000999000999
Fabp4	static	0.999000999000999
Car2	static	0.999000999000999
Sirpb1b	static	0.999000999000999
Sirpb1c	static	0.999000999000999
Gm5150	static	0.999000999000999
Mir124-2hg	static	0.999000999000999
Cyp7b1	static	0.999000999000999
Cp	static	0.999000999000999
Ect2	static	0.999000999000999
Tnfsf10	static	0.999000999000999
Tmem212	static	0.999000999000999
Tnik	static	0.999000999000999
Mecom	static	0.999000999000999
Skil	static	0.999000999000999
Cldn11	static	0.999000999000999
Pex5l	static	0.999000999000999
Gm20515	static	0.999000999000999
Sox2	static	0.999000999000999
Anxa5	static	0.999000999000999
Ccna2	static	0.999000999000999
Trpc3	static	0.999000999000999
Cetn4	static	0.999000999000999
Spry1	static	0.999000999000999
Gm36823	static	0.999000999000999
Pcdh10	static	0.999000999000999
Pcdh18	static	0.999000999000999
Slc7a11	static	0.999000999000999
Maml3	static	0.999000999000999
Lhfp	static	0.999000999000999
Stoml3	static	0.999000999000999
Trpc4	static	0.999000999000999
Postn	static	0.999000999000999
Dclk1	static	0.999000999000999
Tm4sf1	static	0.999000999000999
Wwtr1	static	0.999000999000999
Rnf13	static	0.999000999000999
Pfn2	static	0.999000999000999
P2ry14	static	0.999000999000999
P2ry13	static	0.999000999000999
P2ry12	dynamic 1	0.0
Arhgef26	static	0.999000999000999
Mlf1	static	0.999000999000999
Lxn	static	0.999000999000999
Smc4	static	0.999000999000999
Trim59	static	0.999000999000999
Slitrk3	static	0.999000999000999
Gm20754	static	0.999000999000999
Serpini1	static	0.999000999000999
Gria2	static	0.999000999000999
Ctso	static	0.999000999000999
Gucy1b1	static	0.999000999000999
Gucy1a1	static	0.999000999000999
Dchs2	static	0.999000999000999
Sfrp2	static	0.999000999000999
Gm26771	static	0.999000999000999
Tlr2	static	0.999000999000999
Glt28d2	static	0.999000999000999
Lrba	static	0.999000999000999
Cd1d1	static	0.999000999000999
Fcrls	dynamic 1	0.0
Lrrc71	static	0.999000999000999
Sh2d2a	static	0.999000999000999
Nes	static	0.999000999000999
Bcan	static	0.999000999000999
Hapln2	static	0.999000999000999
Gm3764	static	0.999000999000999
Mex3a	static	0.999000999000999
Syt11	static	0.999000999000999
Thbs3	static	0.999000999000999
Cks1b	static	0.999000999000999
Pbxip1	static	0.999000999000999
She	static	0.999000999000999
Il6ra	static	0.999000999000999
4933434E20Rik	static	0.999000999000999
S100a1	static	0.999000999000999
S100a13	static	0.999000999000999
S100a16	static	0.999000999000999
S100a3	static	0.999000999000999
S100a4	static	0.999000999000999
S100a6	static	0.999000999000999
S100a8	static	0.999000999000999
S100a9	static	0.999000999000999
S100a11	static	0.999000999000999
S100a10	static	0.999000999000999
Riiad1	static	0.999000999000999
Tnfaip8l2	static	0.999000999000999
Mllt11	static	0.999000999000999
Cers2	static	0.999000999000999
Ctss	dynamic 2	0.0
Mcl1	static	0.999000999000999
BC028528	static	0.999000999000999
Car14	static	0.999000999000999
Plekho1	static	0.999000999000999
Otud7b	static	0.999000999000999
Sv2a	static	0.999000999000999
Hist2h2ac	static	0.999000999000999
Hist2h4	static	0.999000999000999
Fcgr1	static	0.03796203796203795
Txnip	dynamic 1	0.0
Gm16253	static	0.999000999000999
Notch2	static	0.999000999000999
Hmgcs2	static	0.999000999000999
Phgdh	static	0.999000999000999
Spag17	static	0.999000999000999
Fam46c	static	0.999000999000999
Cd2	static	0.999000999000999
Casq2	static	0.999000999000999
Gm16160	static	0.999000999000999
Tspan2	static	0.999000999000999
Syt6	static	0.999000999000999
Olfml3	dynamic 1	0.0
Ptpn22	static	0.999000999000999
Slc16a1	static	0.999000999000999
Rhoc	static	0.999000999000999
Kcnd3os	static	0.999000999000999
Kcnd3	static	0.999000999000999
Fam212b	static	0.999000999000999
Rap1a	static	0.999000999000999
Adora3	static	0.999000999000999
Pifo	static	0.999000999000999
Chil5	static	0.999000999000999
Cd53	static	0.999000999000999
Kcna2	static	0.999000999000999
Slc16a4	static	0.999000999000999
Slc6a17	static	0.999000999000999
Gstm5	static	0.999000999000999
Gstm7	static	0.999000999000999
Gstm2	static	0.999000999000999
Gstm1	static	0.999000999000999
Psrc1	static	0.999000999000999
Fndc7	static	0.999000999000999
Fam102b	static	0.999000999000999
Ntng1	static	0.999000999000999
S1pr1	static	0.999000999000999
Gm9889	static	0.999000999000999
Vcam1	static	0.999000999000999
Gpr88	static	0.999000999000999
Palmd	static	0.999000999000999
Plppr4	static	0.999000999000999
Plppr5	static	0.999000999000999
F3	static	0.999000999000999
Arhgap29	static	0.999000999000999
Bcar3	static	0.999000999000999
Fnbp1l	static	0.999000999000999
Pde5a	static	0.999000999000999
Usp53	static	0.999000999000999
Synpo2	static	0.999000999000999
Ugt8a	static	0.999000999000999
Ank2	static	0.999000999000999
Neurog2	static	0.999000999000999
Tifa	static	0.999000999000999
Enpep	static	0.999000999000999
Etnppl	static	0.999000999000999
Lef1	static	0.999000999000999
Sgms2	static	0.999000999000999
Dkk2	static	0.999000999000999
Cenpe	static	0.999000999000999
Slc39a8	static	0.999000999000999
Bank1	static	0.999000999000999
Emcn	static	0.999000999000999
Ddit4l	static	0.999000999000999
H2afz	static	0.999000999000999
Dapp1	static	0.999000999000999
Bmpr1b	static	0.999000999000999
Gbp5	static	0.999000999000999
Gbp7	static	0.999000999000999
Gbp3	static	0.999000999000999
Gbp2	static	0.999000999000999
Lmo4	static	0.999000999000999
Gm16233	static	0.999000999000999
Cyr61	static	0.999000999000999
Ddah1	static	0.999000999000999
Ttll7	static	0.999000999000999
Gm30382	static	0.999000999000999
Adgrl4	static	0.999000999000999
Ifi44	static	0.999000999000999
Ptgfr	static	0.999000999000999
Nexn	static	0.999000999000999
St6galnac5	static	0.999000999000999
Negr1	static	0.999000999000999
Gm15577	static	0.999000999000999
B230334C09Rik	static	0.999000999000999
Lrrc7	static	0.999000999000999
Rpe65	static	0.999000999000999
Lyn	static	0.999000999000999
Rps20	static	0.999000999000999
Penk	static	0.999000999000999
Fam110b	static	0.999000999000999
Car8	static	0.999000999000999
Asph	static	0.999000999000999
Ccne2	static	0.999000999000999
Gem	static	0.999000999000999
Runx1t1	static	0.999000999000999
Necab1	static	0.999000999000999
Calb1	static	0.999000999000999
Atp6v0d2	static	0.999000999000999
Pou3f2	static	0.999000999000999
Fut9	static	0.999000999000999
Cfap206	static	0.999000999000999
AI464131	static	0.999000999000999
1110017D15Rik	static	0.999000999000999
Dnaic1	static	0.999000999000999
Enho	static	0.999000999000999
Gm2564	static	0.999000999000999
Ccl19	static	0.999000999000999
Fam166b	static	0.999000999000999
Cd72	dynamic 2	0.0
Car9	static	0.999000999000999
Tpm2	static	0.999000999000999
Hrct1	static	0.999000999000999
Spaar	static	0.999000999000999
Reck	static	0.999000999000999
Frmpd1os	static	0.999000999000999
Igfbpl1	static	0.999000999000999
Ccdc180	static	0.999000999000999
Tmod1	static	0.999000999000999
Anp32b	static	0.999000999000999
Gabbr2	static	0.999000999000999
Tgfbr1	static	0.999000999000999
Plppr1	static	0.999000999000999
Smc2	static	0.999000999000999
Abca1	static	0.999000999000999
Slc44a1	static	0.999000999000999
Klf4	static	0.999000999000999
Palm2	static	0.999000999000999
Akap2	static	0.999000999000999
Lpar1	static	0.999000999000999
Zfp618	static	0.999000999000999
Col27a1	static	0.999000999000999
Tnc	static	0.999000999000999
Pappa	static	0.999000999000999
Brinp1	static	0.999000999000999
Frmd3	static	0.999000999000999
Ptprd	static	0.999000999000999
Lurap1l	static	0.999000999000999
Nfib	static	0.999000999000999
Acer2	static	0.999000999000999
Slc24a2	static	0.999000999000999
Hacd4	static	0.999000999000999
Ifnb1	static	0.999000999000999
Cdkn2b	static	0.999000999000999
Elavl2	static	0.999000999000999
Tek	static	0.999000999000999
Jun	dynamic 1	0.0
Cyp2j6	static	0.999000999000999
Cyp2j9	static	0.999000999000999
E130114P18Rik	static	0.999000999000999
Ror1	static	0.999000999000999
Lepr	static	0.999000999000999
Pde4b	static	0.999000999000999
Tctex1d1	static	0.999000999000999
Dab1	static	0.999000999000999
Plpp3	static	0.999000999000999
Dmrtb1	static	0.999000999000999
Lrp8	static	0.999000999000999
Elavl4	static	0.999000999000999
Bend5	static	0.999000999000999
Efcab14	static	0.999000999000999
Pik3r3	static	0.999000999000999
Nasp	static	0.999000999000999
Prdx1	static	0.999000999000999
Tctex1d4	static	0.999000999000999
Gm12840	static	0.999000999000999
Cdc20	static	0.999000999000999
Tie1	static	0.999000999000999
Tmem125	static	0.999000999000999
Slc2a1	static	0.999000999000999
Ybx1	static	0.999000999000999
Ctps	static	0.999000999000999
Smap2	static	0.999000999000999
Mfsd2a	static	0.999000999000999
Mycl	static	0.999000999000999
Heyl	static	0.999000999000999
3100002H09Rik	static	0.999000999000999
Pou3f1	static	0.999000999000999
Cdca8	static	0.999000999000999
Dnali1	static	0.999000999000999
Grik3	static	0.999000999000999
Csf3r	static	0.999000999000999
Eva1b	static	0.999000999000999
Col8a2	static	0.999000999000999
Clspn	static	0.999000999000999
Gja4	static	0.999000999000999
Hpca	static	0.999000999000999
Marcksl1	static	0.999000999000999
Lck	static	0.999000999000999
Fam167b	static	0.999000999000999
Tinagl1	static	0.999000999000999
Laptm5	static	0.999000999000999
Matn1	static	0.999000999000999
Atpif1	static	0.999000999000999
Ptafr	static	0.999000999000999
Trnp1	static	0.999000999000999
Rps6ka1	static	0.999000999000999
Hmgn2	static	0.999000999000999
Cd52	dynamic 2	0.0
Grrp1	static	0.999000999000999
Stmn1	static	0.999000999000999
Runx3	static	0.999000999000999
Id3	static	0.999000999000999
Tcea3	static	0.999000999000999
Luzp1	static	0.999000999000999
C1qb	static	0.999000999000999
C1qc	dynamic 1	0.0
C1qa	static	0.999000999000999
Wnt4	static	0.999000999000999
Alpl	static	0.999000999000999
Ece1	static	0.999000999000999
Camk2n1	static	0.999000999000999
Pla2g2d	static	0.999000999000999
Nbl1	static	0.999000999000999
Igsf21	static	0.999000999000999
Padi4	static	0.999000999000999
Mfap2	static	0.999000999000999
Gm13056	static	0.999000999000999
Srarp	static	0.999000999000999
Tmem82	static	0.999000999000999
Efhd2	static	0.999000999000999
Gm29367	static	0.999000999000999
Fhad1	static	0.999000999000999
Tmem51	static	0.999000999000999
Kazn	static	0.999000999000999
Pdpn	static	0.999000999000999
Dhrs3	static	0.999000999000999
Fbxo2	static	0.999000999000999
Kif1b	static	0.999000999000999
Slc2a5	static	0.999000999000999
Eno1	static	0.999000999000999
Errfi1	static	0.999000999000999
Per3	static	0.999000999000999
Acot7	static	0.999000999000999
Ajap1	static	0.999000999000999
Prdm16	static	0.999000999000999
Gm13111	static	0.999000999000999
Hes5	static	0.999000999000999
Gabrd	static	0.999000999000999
Vwa1	static	0.999000999000999
Tmem88b	static	0.999000999000999
Tnfrsf4	static	0.999000999000999
Isg15	static	0.03796203796203795
AW011738	static	0.999000999000999
Perm1	static	0.999000999000999
Cdk6	static	0.999000999000999
Steap1	static	0.999000999000999
Steap4	static	0.999000999000999
Abcb1a	static	0.999000999000999
Crot	static	0.999000999000999
Grm3	static	0.999000999000999
Gm21149	static	0.999000999000999
Sema3c	static	0.999000999000999
Cd36	static	0.999000999000999
Gnai1	static	0.999000999000999
Ccdc146	static	0.999000999000999
Fgl2	static	0.03796203796203795
Lhfpl3	static	0.999000999000999
Nos3	static	0.999000999000999
Crygn	static	0.999000999000999
Dpp6	static	0.999000999000999
Tyms	static	0.999000999000999
Drc1	static	0.999000999000999
1700001C02Rik	static	0.999000999000999
Kcnk3	static	0.999000999000999
Cenpa	static	0.999000999000999
Dpysl5	static	0.999000999000999
Emilin1	static	0.999000999000999
4930548H24Rik	static	0.999000999000999
Slbp	static	0.999000999000999
Tacc3	static	0.999000999000999
Fgfr3	static	0.999000999000999
Gm1673	static	0.999000999000999
Rgs12	static	0.999000999000999
Acox3	static	0.999000999000999
Ablim2	static	0.999000999000999
Sorcs2	static	0.999000999000999
Ppp2r2c	static	0.999000999000999
Jakmip1	static	0.999000999000999
Crmp1	static	0.999000999000999
Cytl1	static	0.999000999000999
Msx1	static	0.999000999000999
Nsg1	static	0.999000999000999
Hs3st1	static	0.999000999000999
C1qtnf7	static	0.999000999000999
Cd38	static	0.999000999000999
Fgfbp1	static	0.999000999000999
Prom1	static	0.999000999000999
Qdpr	static	0.999000999000999
Fam184b	static	0.999000999000999
9630001P10Rik	static	0.999000999000999
Slit2	static	0.999000999000999
Ppargc1a	static	0.999000999000999
Sod3	static	0.999000999000999
Pcdh7	static	0.999000999000999
Arap2	static	0.999000999000999
Dthd1	static	0.999000999000999
Rhoh	static	0.999000999000999
9130230L23Rik	static	0.999000999000999
Uchl1	static	0.999000999000999
Limch1	static	0.999000999000999
Atp8a1	static	0.999000999000999
Gm15478	static	0.999000999000999
Gabrg1	static	0.999000999000999
Gabrb1	static	0.999000999000999
Txk	static	0.999000999000999
Ociad2	static	0.999000999000999
Gsx2	static	0.999000999000999
Pdgfra	static	0.999000999000999
Gm19590	static	0.999000999000999
Kdr	static	0.999000999000999
Hopx	static	0.999000999000999
Igfbp7	static	0.999000999000999
Epha5	static	0.999000999000999
Stap1	static	0.999000999000999
Slc4a4	static	0.999000999000999
Pf4	static	0.999000999000999
Cxcl1	static	0.999000999000999
Cxcl2	static	0.999000999000999
Naaa	static	0.999000999000999
Cxcl9	static	0.999000999000999
Art3	static	0.999000999000999
Cxcl10	static	0.03796203796203795
Fam47e	static	0.999000999000999
Cxcl13	static	0.04695304695304692
Anxa3	static	0.999000999000999
1700007G11Rik	static	0.999000999000999
Hnrnpd	static	0.999000999000999
Plac8	static	0.999000999000999
Sparcl1	static	0.999000999000999
Spp1	dynamic 2	0.0
Gbp9	static	0.999000999000999
Gbp4	static	0.999000999000999
Barhl2	static	0.999000999000999
Gm26872	static	0.999000999000999
Gm28050	static	0.999000999000999
Crlf2	static	0.0
Mn1	static	0.999000999000999
E130006D01Rik	static	0.999000999000999
Cryba4	static	0.999000999000999
Crybb1	dynamic 1	0.0
Grk3	static	0.999000999000999
2900026A02Rik	static	0.999000999000999
Tmem119	static	0.999000999000999
Selplg	dynamic 1	0.0
Ung	static	0.999000999000999
Gltp	static	0.999000999000999
Oasl2	static	0.03796203796203795
Oasl1	static	0.999000999000999
Rplp0	static	0.999000999000999
Hspb8	static	0.999000999000999
Srrm4	static	0.999000999000999
Nos1	static	0.999000999000999
Tesc	static	0.999000999000999
Hrk	static	0.999000999000999
Tbx3os1	static	0.999000999000999
Tbx3	static	0.999000999000999
Oas3	static	0.03796203796203795
Aldh2	static	0.999000999000999
Orai1	static	0.999000999000999
Morn3	static	0.999000999000999
Gm43409	static	0.999000999000999
Hcar2	static	0.0
Ran	static	0.999000999000999
Psph	static	0.999000999000999
Phkg1	static	0.999000999000999
Gusb	static	0.999000999000999
Caln1	static	0.999000999000999
Auts2	static	0.999000999000999
Ncf1	static	0.999000999000999
Lat2	dynamic 2	0.0
Ccl24	static	0.999000999000999
Hspb1	static	0.999000999000999
Zp3	static	0.999000999000999
Vgf	static	0.999000999000999
Serpine1	static	0.999000999000999
Actl6b	static	0.999000999000999
Pcolce	static	0.999000999000999
Tsc22d4	static	0.999000999000999
Pilra	static	0.999000999000999
Pilrb1	static	0.999000999000999
Gjc3	static	0.999000999000999
Mcm7	static	0.999000999000999
Pdgfa	static	0.999000999000999
Gper1	static	0.999000999000999
Gm16121	static	0.999000999000999
Lfng	static	0.999000999000999
Mmd2	static	0.999000999000999
Actb	static	0.999000999000999
Daglb	static	0.999000999000999
Cyth3	static	0.999000999000999
Nptx2	static	0.999000999000999
Tmem130	static	0.999000999000999
Arpc1b	static	0.999000999000999
Rasl11a	static	0.999000999000999
Gsx1	static	0.999000999000999
Flt3	static	0.999000999000999
Flt1	static	0.999000999000999
Slc7a1	static	0.999000999000999
Hmgb1	static	0.999000999000999
Alox5ap	static	0.999000999000999
Fry	static	0.999000999000999
Gm5	static	0.999000999000999
Kl	static	0.999000999000999
Samd9l	static	0.999000999000999
Gng11	static	0.999000999000999
Col1a2	static	0.999000999000999
Asb4	static	0.999000999000999
1700019G24Rik	static	0.999000999000999
Dlx6os1	static	0.999000999000999
Dlx5	static	0.999000999000999
Tac1	static	0.999000999000999
Asns	static	0.999000999000999
Nxph1	static	0.999000999000999
Foxp2	static	0.999000999000999
Cav2	static	0.999000999000999
Cav1	static	0.999000999000999
Gm20186	static	0.999000999000999
Kcnd2	static	0.999000999000999
Tspan12	static	0.999000999000999
Cped1	static	0.999000999000999
Ptprz1	static	0.999000999000999
Tmem229a	static	0.999000999000999
Gpr37	static	0.999000999000999
Impdh1	static	0.999000999000999
Irf5	static	0.999000999000999
Smkr-ps	static	0.999000999000999
Podxl	static	0.999000999000999
Plxna4	static	0.999000999000999
Bpgm	static	0.999000999000999
Cald1	static	0.999000999000999
Gm13861	static	0.999000999000999
Tmem140	static	0.999000999000999
Fam180a	static	0.999000999000999
Chrm2	static	0.999000999000999
Ptn	static	0.999000999000999
Tbxas1	static	0.999000999000999
Clec5a	static	0.999000999000999
Trbc1	static	0.999000999000999
Trbc2	static	0.999000999000999
Arhgef5	static	0.999000999000999
9430018G01Rik	static	0.999000999000999
Ezh2	static	0.999000999000999
Rarres2	static	0.999000999000999
Gimap8	static	0.999000999000999
Gimap4	static	0.999000999000999
Gimap6	static	0.999000999000999
Gimap7	static	0.999000999000999
Gimap1	static	0.999000999000999
Gimap5	static	0.999000999000999
Gimap3	static	0.999000999000999
Tmem176b	static	0.999000999000999
Tmem176a	dynamic 2	0.0
Gpnmb	static	0.999000999000999
Npy	static	0.999000999000999
Gm44109	static	0.999000999000999
Creb5	static	0.999000999000999
Tril	static	0.999000999000999
Chn2	static	0.999000999000999
Adcyap1r1	static	0.999000999000999
Neurod6	static	0.999000999000999
Ppp1r17	static	0.999000999000999
Abcg2	static	0.999000999000999
Nap1l5	static	0.999000999000999
Gprin3	static	0.999000999000999
Snca	static	0.999000999000999
Hpgds	static	0.999000999000999
Tnip3	static	0.999000999000999
Ndnf	static	0.999000999000999
2610300M13Rik	static	0.999000999000999
Tacstd2	static	0.999000999000999
Igkc	static	0.999000999000999
Cd8b1	static	0.999000999000999
Cd8a	static	0.999000999000999
Vamp8	static	0.999000999000999
Capg	dynamic 2	0.0
Tmsb10	static	0.999000999000999
Dnah6	static	0.999000999000999
Eva1a	static	0.999000999000999
Hk2	static	0.999000999000999
Dqx1	static	0.999000999000999
Cyp26b1	static	0.999000999000999
Sfxn5	static	0.999000999000999
Egr4	static	0.999000999000999
Nat8f5	static	0.999000999000999
Nat8	static	0.999000999000999
Nat8f1	static	0.999000999000999
Tprkb	static	0.999000999000999
Gm43936	static	0.999000999000999
Asprv1	static	0.999000999000999
Gkn3	static	0.999000999000999
Gp9	static	0.999000999000999
H1fx	static	0.999000999000999
Gata2	static	0.999000999000999
Mgll	static	0.999000999000999
Podxl2	static	0.999000999000999
Aldh1l1	static	0.999000999000999
Fbln2	static	0.999000999000999
Slc6a6	static	0.999000999000999
Fgd5	static	0.999000999000999
Trh	static	0.999000999000999
Adamts9	static	0.999000999000999
Fam19a1	static	0.999000999000999
Eogt	static	0.999000999000999
Chl1	static	0.999000999000999
Itpr1	static	0.999000999000999
Bhlhe40	static	0.999000999000999
Lmcd1	static	0.999000999000999
Ssu2	static	0.999000999000999
Cpne9	static	0.999000999000999
Camk1	static	0.999000999000999
Ttll3	static	0.999000999000999
Slc6a11	static	0.999000999000999
Slc6a1	static	0.999000999000999
Timp4	static	0.999000999000999
Mkrn2os	static	0.999000999000999
Rpl32	static	0.999000999000999
8430408G22Rik	static	0.999000999000999
Cxcl12	static	0.999000999000999
Gm9946	static	0.999000999000999
Rasgef1a	static	0.999000999000999
Ret	static	0.999000999000999
Cacna1c	static	0.999000999000999
Slc25a18	static	0.999000999000999
Usp18	static	0.03796203796203795
Slc6a13	static	0.999000999000999
C3ar1	static	0.999000999000999
Clec4a1	static	0.999000999000999
Clec4a3	static	0.999000999000999
Clec4b1	static	0.999000999000999
Clec4a2	static	0.999000999000999
Clec4n	static	0.999000999000999
Clec4d	static	0.999000999000999
Clec4e	static	0.999000999000999
Cd163	static	0.999000999000999
C1s1	static	0.999000999000999
Ptpn6	static	0.999000999000999
Lrrc23	static	0.999000999000999
Cdca3	static	0.999000999000999
Gpr162	static	0.999000999000999
Lag3	static	0.999000999000999
Cd27	static	0.999000999000999
Cd9	dynamic 2	0.0
Vwf	static	0.999000999000999
Ntf3	static	0.999000999000999
Kcna5	static	0.999000999000999
Kcna1	static	0.999000999000999
Ccnd2	static	0.999000999000999
Nrip2	static	0.999000999000999
Clec2g	static	0.999000999000999
Gm15987	static	0.999000999000999
Clec2d	static	0.999000999000999
2310001H17Rik	static	0.999000999000999
Cd69	static	0.999000999000999
Clec12a	static	0.999000999000999
Klre1	static	0.999000999000999
Klrd1	static	0.999000999000999
Klrk1	static	0.999000999000999
Klra2	static	0.999000999000999
Bcl2l14	static	0.999000999000999
Lockd	static	0.999000999000999
Apold1	static	0.999000999000999
Hebp1	static	0.999000999000999
Grin2b	static	0.999000999000999
Plbd1	static	0.999000999000999
Hist4h4	static	0.999000999000999
H2afj	static	0.999000999000999
Smco3	static	0.999000999000999
Mgp	static	0.999000999000999
Arhgdib	static	0.999000999000999
Eps8	static	0.999000999000999
Mgst1	static	0.999000999000999
Lmo3	static	0.999000999000999
Pde3a	static	0.999000999000999
Slco1c1	static	0.999000999000999
Slco1a4	static	0.999000999000999
Iapp	static	0.999000999000999
Ldhb	static	0.999000999000999
Kcnj8	static	0.999000999000999
Abcc9	static	0.999000999000999
Bhlhe41	static	0.999000999000999
Itpr2	static	0.999000999000999
Ppfibp1	static	0.999000999000999
Pthlh	static	0.999000999000999
Far2	static	0.999000999000999
Gm44257	static	0.999000999000999
Rps9	static	0.999000999000999
Lilra6	static	0.999000999000999
Lair1	static	0.999000999000999
9430041J12Rik	static	0.999000999000999
Ttyh1	static	0.999000999000999
Cdc42ep5	static	0.999000999000999
Lilra5	static	0.999000999000999
Ube2s	static	0.999000999000999
Peg3	static	0.999000999000999
Usp29	static	0.999000999000999
Gm45351	static	0.999000999000999
Rps5	static	0.999000999000999
Lig1	static	0.999000999000999
Ehd2	static	0.999000999000999
C5ar1	static	0.999000999000999
Pnmal2	static	0.999000999000999
Pglyrp1	static	0.999000999000999
Eml2	static	0.999000999000999
Gpr4	static	0.999000999000999
Gm26802	static	0.999000999000999
Fosb	static	0.999000999000999
Gm26852	static	0.999000999000999
Apoc4	static	0.999000999000999
Apoc1	static	0.999000999000999
Apoe	dynamic 2	0.0
Bcam	static	0.999000999000999
Plaur	dynamic 2	0.0
Cd177	static	0.999000999000999
Cd79a	static	0.999000999000999
Atp1a3	static	0.999000999000999
Pou2f2	static	0.999000999000999
Pafah1b3	static	0.999000999000999
Ceacam1	static	0.999000999000999
Erich4	static	0.999000999000999
Tgfb1	static	0.999000999000999
Axl	dynamic 2	0.0
Mia	static	0.999000999000999
Ltbp4	static	0.999000999000999
Blvrb	static	0.999000999000999
Ttc9b	static	0.999000999000999
Zfp36	dynamic 1	0.0
Gmfg	static	0.999000999000999
Sirt2	static	0.999000999000999
Lgals7	static	0.999000999000999
Kcnk6	static	0.999000999000999
Spint2	static	0.999000999000999
Ppp1r14a	static	0.999000999000999
Tyrobp	dynamic 2	0.0
Hcst	static	0.999000999000999
Aplp1	static	0.999000999000999
Dmkn	static	0.999000999000999
Mag	static	0.999000999000999
Lsr	static	0.999000999000999
Fam187b	static	0.999000999000999
Fxyd5	dynamic 2	0.0
Fxyd7	static	0.999000999000999
Fxyd1	static	0.999000999000999
Lgi4	static	0.999000999000999
Scn1b	static	0.999000999000999
Wtip	static	0.999000999000999
Cebpa	static	0.999000999000999
Slc7a10	static	0.999000999000999
Zfp536	static	0.999000999000999
Vstm2b	static	0.999000999000999
Nkg7	static	0.999000999000999
Cd33	static	0.999000999000999
Klk8	static	0.999000999000999
Klk6	static	0.999000999000999
Shank1	static	0.999000999000999
Josd2	static	0.999000999000999
Napsa	static	0.999000999000999
Atf5	static	0.999000999000999
Il4i1	dynamic 2	0.0
Ap2a1	static	0.999000999000999
Rras	static	0.999000999000999
Fcgrt	static	0.999000999000999
Rps11	static	0.999000999000999
Cd37	static	0.999000999000999
Hrc	static	0.999000999000999
Ftl1	dynamic 2	0.0
Ppp1r15a	static	0.999000999000999
Rasip1	static	0.999000999000999
Dbp	static	0.999000999000999
Emp3	static	0.999000999000999
Ush1c	static	0.999000999000999
Saa1	static	0.999000999000999
Saa2	static	0.999000999000999
Ldha	static	0.999000999000999
Tmem86a	static	0.999000999000999
Nav2	static	0.999000999000999
Slc17a6	static	0.999000999000999
Luzp2	static	0.999000999000999
Siglech	static	0.999000999000999
Cyfip1	static	0.999000999000999
Nipa1	static	0.999000999000999
Atp10a	static	0.999000999000999
Gm44643	static	0.999000999000999
Ndn	static	0.999000999000999
Aldh1a3	static	0.999000999000999
Mef2a	static	0.999000999000999
Synm	static	0.999000999000999
Igf1r	static	0.999000999000999
Nr2f2	static	0.999000999000999
Gm30075	static	0.999000999000999
St8sia2	static	0.999000999000999
Slco3a1	static	0.999000999000999
Akap13	static	0.999000999000999
Ntrk3	static	0.999000999000999
Isg20	static	0.03796203796203795
Acan	static	0.999000999000999
Mfge8	static	0.999000999000999
Abhd2	static	0.999000999000999
Rlbp1	static	0.999000999000999
Gm45168	static	0.999000999000999
Rhcg	static	0.999000999000999
Anpep	static	0.999000999000999
Sema4b	static	0.999000999000999
Prc1	static	0.999000999000999
Pde8a	static	0.999000999000999
Tm6sf1	static	0.999000999000999
Sh3gl3	static	0.999000999000999
Mex3b	static	0.999000999000999
Gm10610	static	0.999000999000999
Cfap161	static	0.999000999000999
Grm5	static	0.999000999000999
Ctsc	static	0.999000999000999
Gm26522	static	0.999000999000999
Fzd4	static	0.999000999000999
Prss23	static	0.999000999000999
Ccdc81	static	0.999000999000999
Picalm	static	0.999000999000999
Sytl2	static	0.999000999000999
Gm45159	static	0.999000999000999
Gm9934	static	0.999000999000999
Fam181b	static	0.999000999000999
Tenm4	static	0.999000999000999
Thrsp	static	0.999000999000999
Kctd14	static	0.999000999000999
Aqp11	static	0.999000999000999
Lrrc32	static	0.999000999000999
Serpinh1	static	0.999000999000999
Slco2b1	static	0.999000999000999
Ucp2	static	0.501998001998002
Plekhb1	static	0.999000999000999
P2ry6	static	0.999000999000999
Folr2	static	0.999000999000999
Folr1	static	0.999000999000999
Lrrc51	static	0.999000999000999
Rhog	static	0.999000999000999
Olfr558	static	0.999000999000999
Hbb-bt	static	0.999000999000999
Hbb-bs	static	0.999000999000999
Hbb-y	static	0.999000999000999
Olfm5	static	0.999000999000999
Trim34a	static	0.999000999000999
Trim12a	static	0.999000999000999
Trim12c	static	0.999000999000999
Trim30a	static	0.03796203796203795
Trim30d	static	0.999000999000999
Cavin3	static	0.999000999000999
Dnhd1	static	0.999000999000999
Lmo1	static	0.999000999000999
BC051019	static	0.999000999000999
Scube2	static	0.999000999000999
Swap70	static	0.999000999000999
Adm	static	0.999000999000999
Lyve1	static	0.999000999000999
Mrvi1	static	0.999000999000999
Dkk3	static	0.999000999000999
Mical2	static	0.999000999000999
Rassf10	static	0.999000999000999
Spon1	static	0.999000999000999
Rras2	static	0.999000999000999
Pde3b	static	0.999000999000999
Xylt1	static	0.999000999000999
Arl6ip1	static	0.999000999000999
Ccp110	static	0.999000999000999
Gprc5b	static	0.999000999000999
Gp2	static	0.999000999000999
Dnah3	static	0.999000999000999
Crym	static	0.999000999000999
Vwa3a	static	0.999000999000999
Polr3e	static	0.999000999000999
Igsf6	static	0.999000999000999
Cog7	static	0.999000999000999
Plk1	static	0.999000999000999
Chp2	static	0.999000999000999
Il21r	static	0.999000999000999
Lat	static	0.999000999000999
Nupr1	static	0.999000999000999
Sult1a1	static	0.999000999000999
Coro1a	static	0.999000999000999
Aldoa	static	0.999000999000999
Kctd13	static	0.999000999000999
Sez6l2	static	0.999000999000999
Kif22	static	0.999000999000999
Spn	static	0.999000999000999
Gm39090	static	0.999000999000999
Pycard	static	0.999000999000999
Itgam	static	0.999000999000999
Itgax	dynamic 2	0.0
Cox6a2	dynamic 2	0.0
Tgfb1i1	static	0.999000999000999
Rgs10	static	0.999000999000999
Plpp4	static	0.999000999000999
Fgfr2	static	0.999000999000999
Btbd16	static	0.999000999000999
Plekha1	static	0.999000999000999
Htra1	static	0.999000999000999
Oat	static	0.999000999000999
Ptpre	static	0.999000999000999
Mki67	static	0.999000999000999
C030029H02Rik	static	0.999000999000999
Nkx6-2	static	0.999000999000999
Caly	static	0.999000999000999
Cyp2e1	static	0.999000999000999
Urah	static	0.999000999000999
Cox8b	static	0.999000999000999
Ifitm2	static	0.999000999000999
Ifitm1	static	0.999000999000999
Ifitm3	dynamic 0	0.03696303696303693
Ifitm6	static	0.999000999000999
Pkp3	static	0.999000999000999
Sigirr	static	0.999000999000999
Irf7	static	0.03796203796203795
Eps8l2	static	0.999000999000999
Taldo1	static	0.999000999000999
Cracr2b	static	0.999000999000999
Cd151	static	0.999000999000999
Tspan4	static	0.999000999000999
Ctsd	dynamic 2	0.0
Lsp1	static	0.999000999000999
Igf2	static	0.999000999000999
Cd81	static	0.999000999000999
Kcnq1ot1	static	0.999000999000999
Cdkn1c	static	0.999000999000999
Ano1	static	0.999000999000999
Fgf3	static	0.999000999000999
Bc1	static	0.999000999000999
Ccnd1	static	0.999000999000999
Iyd	static	0.999000999000999
Akap12	static	0.999000999000999
Ccdc170	static	0.999000999000999
Syne1	static	0.999000999000999
Myct1	static	0.999000999000999
Fbxo5	static	0.999000999000999
Rgs17	static	0.999000999000999
Cnksr3	static	0.999000999000999
Utrn	static	0.999000999000999
Cited2	static	0.999000999000999
Abracl	static	0.999000999000999
Nhsl1	static	0.999000999000999
Perp	static	0.999000999000999
Tnfaip3	static	0.999000999000999
Ifngr1	static	0.999000999000999
Map7	static	0.999000999000999
Sgk1	static	0.999000999000999
Rps12	static	0.999000999000999
Ctgf	static	0.999000999000999
Epb41l2	static	0.999000999000999
Gm29571	static	0.999000999000999
Rspo3	static	0.999000999000999
Hey2	static	0.999000999000999
Tpd52l1	static	0.999000999000999
Rsph4a	static	0.999000999000999
Marcks	static	0.999000999000999
Lama4	static	0.999000999000999
Fyn	static	0.999000999000999
Ddo	static	0.999000999000999
Gpr6	static	0.999000999000999
Ppil6	static	0.999000999000999
Gm34006	static	0.999000999000999
Cd24a	static	0.999000999000999
Lilr4b	static	0.999000999000999
Lilrb4a	static	0.999000999000999
Dcbld1	static	0.999000999000999
Pln	static	0.999000999000999
Fam184a	static	0.999000999000999
Gja1	static	0.999000999000999
Gm40652	static	0.999000999000999
Fabp7	static	0.999000999000999
Smpdl3a	static	0.999000999000999
Sowahc	static	0.999000999000999
P4ha1	static	0.999000999000999
Ddit4	static	0.999000999000999
Ascc1	static	0.999000999000999
Spock2	static	0.999000999000999
Psap	static	0.999000999000999
Vsir	static	0.999000999000999
Gm17455	static	0.999000999000999
Slc29a3	static	0.999000999000999
Nodal	static	0.999000999000999
H2afy2	static	0.999000999000999
Col13a1	static	0.999000999000999
Tspan15	static	0.999000999000999
Srgn	static	0.999000999000999
Gm16143	static	0.999000999000999
Pbld1	static	0.999000999000999
Lrrtm3	static	0.999000999000999
Egr2	static	0.999000999000999
Ado	static	0.999000999000999
Arid5b	static	0.999000999000999
Cabcoco1	static	0.999000999000999
Cdk1	static	0.999000999000999
Ank3	static	0.999000999000999
Slc16a9	static	0.999000999000999
Fam13c	static	0.999000999000999
Phyhipl	static	0.999000999000999
Pcdh15	static	0.999000999000999
Adora2a	static	0.999000999000999
Upb1	static	0.999000999000999
Ggt1	static	0.999000999000999
Ggt5	static	0.999000999000999
Gstt1	static	0.999000999000999
Chchd10	static	0.999000999000999
Gm867	static	0.999000999000999
S100b	static	0.999000999000999
Col6a2	static	0.999000999000999
Slc19a1	static	0.999000999000999
Col18a1	static	0.999000999000999
Itgb2	static	0.999000999000999
Lrrc3	static	0.999000999000999
Madcam1	static	0.999000999000999
Bsg	static	0.999000999000999
Hcn2	static	0.999000999000999
Plppr3	static	0.999000999000999
Cnn2	static	0.999000999000999
Arhgap45	static	0.999000999000999
Gamt	static	0.999000999000999
Apc2	static	0.999000999000999
Gadd45b	static	0.999000999000999
Atcayos	static	0.999000999000999
Tbxa2r	static	0.999000999000999
Gna15	static	0.999000999000999
Appl2	static	0.999000999000999
Rfx4	static	0.999000999000999
Syn3	static	0.999000999000999
Timp3	static	0.999000999000999
Ascl1	static	0.999000999000999
Igf1	dynamic 2	0.0
Spic	static	0.999000999000999
Ano4	static	0.999000999000999
Gas2l3	static	0.999000999000999
Anks1b	static	0.999000999000999
Tmpo	static	0.999000999000999
Rmst	static	0.999000999000999
Cfap54	static	0.999000999000999
Elk3	static	0.999000999000999
Gm32688	static	0.999000999000999
Ntn4	static	0.999000999000999
Gm29684	static	0.999000999000999
Socs2	static	0.999000999000999
Gm48427	static	0.999000999000999
Btg1	static	0.999000999000999
4930556N09Rik	static	0.999000999000999
Dcn	static	0.999000999000999
Lum	static	0.999000999000999
Gm34777	static	0.999000999000999
Dusp6	static	0.999000999000999
Kitl	static	0.999000999000999
Mgat4c	static	0.999000999000999
Nts	static	0.999000999000999
Rassf9	static	0.999000999000999
Lrriq1	static	0.999000999000999
Ppfia2	static	0.999000999000999
Otogl	static	0.999000999000999
Pawr	static	0.999000999000999
Syt1	static	0.999000999000999
Nav3	static	0.999000999000999
Csrp2	static	0.999000999000999
Gm40761	static	0.999000999000999
Nap1l1	static	0.999000999000999
Phlda1	static	0.999000999000999
Glipr1	dynamic 2	0.0
Ptprr	static	0.999000999000999
Ptprb	static	0.999000999000999
Kcnmb4os2	static	0.999000999000999
Lyz2	dynamic 2	0.0
Lyz1	static	0.999000999000999
Grip1	static	0.999000999000999
Gns	static	0.999000999000999
Srgap1	static	0.999000999000999
Fam19a2	static	0.999000999000999
4930484H19Rik	static	0.999000999000999
Cdk4	static	0.999000999000999
Slc26a10	static	0.999000999000999
Kif5a	static	0.999000999000999
Ndufa4l2	static	0.999000999000999
Nxph4	static	0.999000999000999
Lrp1	static	0.999000999000999
Il23a	static	0.999000999000999
Myl6	static	0.999000999000999
Rps26	static	0.999000999000999
Gm47093	static	0.999000999000999
Cd63	dynamic 2	0.0
Rdh5	static	0.999000999000999
Tespa1	static	0.999000999000999
A430078G23Rik	static	0.999000999000999
Mcemp1	static	0.999000999000999
Cd209a	static	0.999000999000999
Cd209d	static	0.999000999000999
Cd209b	static	0.999000999000999
Cd209f	static	0.999000999000999
Cd209g	static	0.999000999000999
Ctxn1	static	0.999000999000999
Efnb2	static	0.999000999000999
Fam155a	static	0.999000999000999
Col4a1	static	0.999000999000999
Col4a2	static	0.999000999000999
Gm39132	static	0.999000999000999
Sox1	static	0.999000999000999
Mcf2l	static	0.999000999000999
Lamp1	static	0.999000999000999
Tmem255b	static	0.999000999000999
Gas6	static	0.999000999000999
Tdrp	static	0.999000999000999
Arhgef10	static	0.999000999000999
Kbtbd11	static	0.999000999000999
Csmd1	static	0.999000999000999
Angpt2	static	0.999000999000999
Agpat5	static	0.999000999000999
Ckap2	static	0.999000999000999
Plat	static	0.999000999000999
Sfrp1	static	0.999000999000999
Tcim	static	0.999000999000999
Rab11fip1	static	0.999000999000999
Got1l1	static	0.999000999000999
Eif4ebp1	static	0.999000999000999
Gm1698	static	0.999000999000999
Dusp26	static	0.999000999000999
Rbpms	static	0.999000999000999
Dusp4	static	0.999000999000999
Dlc1	static	0.999000999000999
Msr1	static	0.999000999000999
Slc7a2	static	0.999000999000999
Asah1	static	0.999000999000999
Tlr3	static	0.999000999000999
Sorbs2	static	0.999000999000999
Pdlim3	static	0.999000999000999
Helt	static	0.999000999000999
Enpp6	static	0.999000999000999
C130073E24Rik	static	0.999000999000999
Vegfc	static	0.999000999000999
Gpm6a	static	0.999000999000999
Hpgd	static	0.999000999000999
Scrg1	static	0.999000999000999
Hmgb2	static	0.999000999000999
Mfap3l	static	0.999000999000999
Palld	static	0.999000999000999
Spock3	static	0.999000999000999
Cpe	static	0.999000999000999
Msmo1	static	0.999000999000999
Klhl2	static	0.999000999000999
Tma16	static	0.999000999000999
Npy1r	static	0.999000999000999
Csgalnact1	static	0.999000999000999
Lpl	dynamic 2	0.0
Crlf1	static	0.999000999000999
Isyna1	static	0.999000999000999
Gdf15	static	0.999000999000999
Jund	static	0.999000999000999
Pde4c	static	0.999000999000999
Rpl18a	static	0.999000999000999
Ushbp1	static	0.999000999000999
Bst2	dynamic 0	0.03696303696303693
Nxnl1	static	0.999000999000999
Slc27a1	static	0.999000999000999
Gm35572	static	0.999000999000999
Cyp4f18	static	0.999000999000999
Tpm4	static	0.999000999000999
Klf2	static	0.999000999000999
Nwd1	static	0.999000999000999
Hmox1	static	0.999000999000999
Rasd2	static	0.999000999000999
Ednra	static	0.999000999000999
Hhip	static	0.999000999000999
Inpp4b	static	0.999000999000999
Adgre5	static	0.999000999000999
Gm26532	static	0.999000999000999
Ier2	dynamic 1	0.0
Lyl1	static	0.999000999000999
Dnase2a	static	0.999000999000999
Prdx2	static	0.999000999000999
Junb	dynamic 1	0.0
Man2b1	static	0.999000999000999
Snx20	static	0.999000999000999
Tox3	static	0.999000999000999
Gm19935	static	0.999000999000999
Irx3	static	0.999000999000999
Lpcat2	dynamic 1	0.0
Gnao1	static	0.999000999000999
Mt3	static	0.999000999000999
Mt2	static	0.999000999000999
Mt1	static	0.999000999000999
Pllp	static	0.999000999000999
Cx3cl1	static	0.999000999000999
Ccl17	static	0.999000999000999
Dok4	static	0.999000999000999
Ccdc113	static	0.999000999000999
Ndrg4	static	0.999000999000999
Gm31805	static	0.999000999000999
Gm32122	static	0.999000999000999
Cdh5	static	0.999000999000999
Rrad	static	0.999000999000999
Lrrc36	static	0.999000999000999
Tppp3	static	0.999000999000999
Gfod2	static	0.999000999000999
Lcat	static	0.999000999000999
Pla2g15	static	0.999000999000999
Smpd3	static	0.999000999000999
Zfhx3	static	0.999000999000999
Hp	static	0.999000999000999
Calb2	static	0.999000999000999
Hydin	static	0.999000999000999
Il34	static	0.999000999000999
Fa2h	static	0.999000999000999
Cntnap4	static	0.999000999000999
Adamts18	static	0.999000999000999
Maf	static	0.999000999000999
Dynlrb2	static	0.999000999000999
Cdh13	static	0.999000999000999
Wfdc1	static	0.999000999000999
Cotl1	static	0.999000999000999
Crispld2	static	0.999000999000999
1190005I06Rik	static	0.999000999000999
Irf8	static	0.999000999000999
Foxf1	static	0.999000999000999
5033426O07Rik	static	0.999000999000999
Gm45833	static	0.999000999000999
Gm42047	static	0.999000999000999
Slc7a5	static	0.999000999000999
Car5a	static	0.999000999000999
Cyba	dynamic 2	0.0
Cbfa2t3	static	0.999000999000999
Rpl13	static	0.999000999000999
Tubb3	static	0.999000999000999
Dbndd1	static	0.999000999000999
Rhou	static	0.999000999000999
Gm29773	static	0.999000999000999
Agt	static	0.999000999000999
Fam89a	static	0.999000999000999
Ntpcr	static	0.999000999000999
Kcnk1	static	0.999000999000999
Nrp1	static	0.999000999000999
Fam107a	static	0.999000999000999
Ptprg	static	0.999000999000999
Fezf2	static	0.999000999000999
Cadps	static	0.999000999000999
Synpr	static	0.999000999000999
Sntn	static	0.999000999000999
Gng2	static	0.999000999000999
Gm30108	static	0.999000999000999
Plau	static	0.999000999000999
Vcl	static	0.999000999000999
Adk	static	0.999000999000999
Kat6b	static	0.999000999000999
Rps24	static	0.999000999000999
Dnah12	static	0.999000999000999
Wnt5a	static	0.999000999000999
Cacna2d3	static	0.999000999000999
Prkcd	static	0.999000999000999
Mustn1	static	0.999000999000999
Itih3	static	0.999000999000999
Stab1	static	0.999000999000999
Sema3g	static	0.999000999000999
1700024G13Rik	static	0.999000999000999
Vstm4	static	0.999000999000999
Anxa8	static	0.999000999000999
Syt15	static	0.999000999000999
Glud1	static	0.999000999000999
Sncg	static	0.999000999000999
Mmrn2	static	0.999000999000999
Fam213a	static	0.999000999000999
Ear2	static	0.999000999000999
AC160336.1	static	0.999000999000999
Fermt2	static	0.999000999000999
Bmp4	static	0.999000999000999
Gm15222	static	0.999000999000999
Gch1	static	0.999000999000999
Lgals3	dynamic 2	0.0
Otx2	static	0.999000999000999
Pnp	static	0.999000999000999
Rnase4	static	0.999000999000999
Ang	static	0.999000999000999
Rnase1	static	0.999000999000999
Ndrg2	static	0.999000999000999
Trac	static	0.999000999000999
Slc7a8	static	0.999000999000999
Cmtm5	static	0.999000999000999
Mhrt	static	0.999000999000999
Jph4	static	0.999000999000999
Ltb4r1	static	0.999000999000999
Adcy4	static	0.999000999000999
Gjb2	static	0.999000999000999
Gjb6	static	0.999000999000999
Phf11a	static	0.03796203796203795
Phf11b	static	0.03796203796203795
Phf11d	static	0.03796203796203795
C1qtnf9	static	0.999000999000999
Tnfrsf19	static	0.999000999000999
Ctsb	dynamic 2	0.0
Mir124a-1hg	static	0.999000999000999
Pbk	static	0.999000999000999
Esco2	static	0.999000999000999
Scara3	static	0.999000999000999
Clu	static	0.999000999000999
Ephx2	static	0.999000999000999
Stmn4	static	0.999000999000999
Dpysl2	static	0.999000999000999
Cdca2	static	0.999000999000999
Nefm	static	0.999000999000999
Nefl	static	0.999000999000999
Loxl2	static	0.999000999000999
Egr3	static	0.999000999000999
Pdlim2	static	0.999000999000999
Lgi3	static	0.999000999000999
Gfra2	static	0.999000999000999
Cysltr2	static	0.999000999000999
Lpar6	static	0.999000999000999
Itm2b	static	0.999000999000999
Lcp1	static	0.999000999000999
Tpt1	static	0.999000999000999
2900040C04Rik	static	0.999000999000999
Tsc22d1	static	0.999000999000999
Lacc1	static	0.999000999000999
Enox1	static	0.999000999000999
Epsti1	static	0.03796203796203795
Fam216b	static	0.999000999000999
Gm4632	static	0.999000999000999
Rgcc	static	0.999000999000999
Cnmd	static	0.999000999000999
Pcdh17	static	0.999000999000999
9630013A20Rik	static	0.999000999000999
Pcdh9	static	0.999000999000999
Lmo7	static	0.999000999000999
Kctd12	dynamic 1	0.0
Gm26778	static	0.999000999000999
Acod1	static	0.999000999000999
Slain1	static	0.999000999000999
Ednrb	static	0.999000999000999
Spry2	static	0.999000999000999
Gpc5	static	0.999000999000999
Gpc6	static	0.999000999000999
Dct	static	0.999000999000999
Abcc4	static	0.999000999000999
Cldn10	static	0.999000999000999
Mbnl2	static	0.999000999000999
Rap2a	static	0.999000999000999
Gpr183	static	0.999000999000999
Zic2	static	0.999000999000999
Itgbl1	static	0.999000999000999
Gm26870	static	0.999000999000999
Pdgfd	static	0.999000999000999
Mmp12	dynamic 2	0.0
Mmp8	static	0.999000999000999
Gm32014	static	0.999000999000999
Arhgap42	static	0.999000999000999
Gm16833	static	0.999000999000999
Cntn5	static	0.999000999000999
Endod1	static	0.999000999000999
1700012B09Rik	static	0.999000999000999
Smco4	static	0.999000999000999
Naalad2	static	0.999000999000999
Olfm2	static	0.999000999000999
Icam1	static	0.999000999000999
Icam5	static	0.999000999000999
Spc24	static	0.999000999000999
Dock6	static	0.999000999000999
Elavl3	static	0.999000999000999
Cnn1	static	0.999000999000999
Acp5	static	0.999000999000999
Anln	static	0.999000999000999
Dpy19l1	static	0.999000999000999
Tbx20	static	0.999000999000999
Sept7	static	0.999000999000999
Igsf9b	static	0.999000999000999
Opcml	static	0.999000999000999
Ntm	static	0.999000999000999
Barx2	static	0.999000999000999
Fli1	static	0.999000999000999
Ets1	static	0.999000999000999
Pate1	static	0.999000999000999
Fez1	static	0.999000999000999
Hepacam	static	0.999000999000999
Robo4	static	0.999000999000999
Esam	static	0.999000999000999
Vsig2	static	0.999000999000999
Nrgn	static	0.999000999000999
Spa17	static	0.999000999000999
Olfr889	static	0.999000999000999
Olfr920	static	0.999000999000999
Scn3b	static	0.999000999000999
Ubash3b	static	0.999000999000999
1700063D05Rik	static	0.999000999000999
CT025619.1	static	0.999000999000999
Gm39321	static	0.999000999000999
Pou2f3	static	0.999000999000999
Oaf	static	0.999000999000999
D630033O11Rik	static	0.999000999000999
Usp2	static	0.999000999000999
Gm26737	static	0.999000999000999
Ccdc153	static	0.999000999000999
H2afx	static	0.999000999000999
Phldb1	static	0.999000999000999
Cd3g	static	0.999000999000999
Cd3d	static	0.999000999000999
Cd3e	static	0.999000999000999
Jaml	static	0.999000999000999
Scn2b	static	0.999000999000999
Il10ra	static	0.999000999000999
Fxyd6	static	0.999000999000999
Tagln	static	0.999000999000999
Gm31614	static	0.999000999000999
2900052N01Rik	static	0.999000999000999
Ncam1	static	0.999000999000999
Dixdc1	static	0.999000999000999
Hspb2	static	0.999000999000999
Cryab	static	0.999000999000999
Layn	static	0.999000999000999
4833427G06Rik	static	0.999000999000999
Arhgap20	static	0.999000999000999
AI593442	static	0.999000999000999
Exph5	static	0.999000999000999
Sln	static	0.999000999000999
Elmod1	static	0.999000999000999
Acsbg1	static	0.999000999000999
Peak1os	static	0.999000999000999
Cspg4	static	0.999000999000999
1700017B05Rik	static	0.999000999000999
Scamp2	static	0.999000999000999
Sema7a	static	0.999000999000999
Ccdc33	static	0.999000999000999
Stra6	static	0.999000999000999
Islr2	static	0.999000999000999
Hexa	static	0.999000999000999
Uaca	static	0.999000999000999
Rplp1	static	0.999000999000999
Kif23	static	0.999000999000999
Paqr5	static	0.999000999000999
Calml4	static	0.999000999000999
Rasl12	static	0.999000999000999
Rbpms2	static	0.999000999000999
Pclaf	static	0.999000999000999
Fbxl22	static	0.999000999000999
Tpm1	static	0.999000999000999
Rora	static	0.999000999000999
Anxa2	static	0.999000999000999
Ccnb2	static	0.999000999000999
Aldh1a2	static	0.999000999000999
Cgnl1	static	0.999000999000999
Unc13c	static	0.999000999000999
Tmod2	static	0.999000999000999
Scg3	static	0.999000999000999
Bmp5	static	0.999000999000999
Gsta4	static	0.999000999000999
Eef1a1	static	0.999000999000999
Filip1	static	0.999000999000999
Myo6	static	0.999000999000999
Gm27227	static	0.999000999000999
Htr1b	static	0.999000999000999
Fam46a	static	0.999000999000999
Prss35	static	0.999000999000999
Tbx18	static	0.999000999000999
Bcl2a1d	dynamic 2	0.0
Bcl2a1a	dynamic 2	0.0
Bcl2a1b	dynamic 2	0.0
Ctsh	dynamic 2	0.0
Zic1	static	0.999000999000999
Zic4	static	0.999000999000999
Gm31409	static	0.999000999000999
Plscr2	static	0.999000999000999
Chst2	static	0.999000999000999
Pcolce2	static	0.999000999000999
Pls1	static	0.999000999000999
Atp1b3	static	0.999000999000999
Rnf7	static	0.999000999000999
Gm28729	static	0.999000999000999
Rasa2	static	0.999000999000999
Rbp1	static	0.999000999000999
Rbp2	static	0.999000999000999
Foxl2	static	0.999000999000999
Nme9	static	0.999000999000999
Dzip1l	static	0.999000999000999
Ppp2r3a	static	0.999000999000999
Trf	static	0.999000999000999
Bfsp2	static	0.999000999000999
Tmem108	static	0.999000999000999
Cpne4	static	0.999000999000999
Col6a5	static	0.999000999000999
[truncated: 1,001 more rows]
