# Supplementary material for: Microglia Single‐Cell RNA‐Seq Enables Robust and Applicable Markers of Biological Aging
Source: Aging Cell. 2025 May 15;24(8):e70095. doi: 10.1111/acel.70095 (PMC12341818; doi:10.1111/acel.70095)
Supplement: Supplementary file 1 — Data S1. [file ACEL-24-e70095-s001.zip › DELVE_modules_Hammond.csv]

gene	cluster_id	cluster_permutation_pval
X0610007P14Rik	dynamic 3	0.0
X0610012G03Rik	dynamic 2	0.0
X0610030E20Rik	dynamic 0	0.0
X0610040B10Rik	static	0.999000999000999
X1110034G24Rik	static	0.999000999000999
X1110051M20Rik	static	0.999000999000999
X1500011B03Rik	static	0.999000999000999
X1700021F05Rik	static	0.999000999000999
X1700025G04Rik	static	0.999000999000999
X1700052K11Rik	static	0.999000999000999
X1700056N10Rik	static	0.999000999000999
X1700066B19Rik	static	0.999000999000999
X1700096K18Rik	static	0.999000999000999
X1700113A16Rik	static	0.999000999000999
X1810010H24Rik	static	0.999000999000999
X1810030O07Rik	static	0.999000999000999
X1810034E14Rik	static	0.999000999000999
X1810055G02Rik	static	0.999000999000999
X2010015M23Rik	static	0.999000999000999
X2010109A12Rik	static	0.999000999000999
X2010320M18Rik	static	0.999000999000999
X2210013O21Rik	static	0.999000999000999
X2300009A05Rik	static	0.999000999000999
X2310011J03Rik	static	0.999000999000999
X2310035C23Rik	static	0.999000999000999
X2310036O22Rik	dynamic 3	0.0
X2410002F23Rik	static	0.999000999000999
X2410089E03Rik	static	0.999000999000999
X2410131K14Rik	static	0.999000999000999
X2510009E07Rik	static	0.999000999000999
X2610020H08Rik	static	0.999000999000999
X2610035D17Rik	static	0.999000999000999
X2610507B11Rik	static	0.999000999000999
X2700038G22Rik	static	0.999000999000999
X2700049A03Rik	static	0.999000999000999
X2700060E02Rik	dynamic 2	0.0
X2700081O15Rik	static	0.999000999000999
X2700094K13Rik	dynamic 2	0.0
X2700097O09Rik	static	0.999000999000999
X2810004N23Rik	static	0.999000999000999
X2810403A07Rik	static	0.999000999000999
X2810474O19Rik	dynamic 0	0.0
X2900026A02Rik	static	0.999000999000999
X2900060B14Rik	static	0.999000999000999
X3110002H16Rik	static	0.999000999000999
X3110082I17Rik	static	0.999000999000999
X3222401L13Rik	dynamic 0	0.0
X3830406C13Rik	static	0.999000999000999
X4430402I18Rik	static	0.999000999000999
X4732440D04Rik	static	0.999000999000999
X4833418N02Rik	static	0.999000999000999
X4833420G17Rik	static	0.999000999000999
X4930402H24Rik	static	0.999000999000999
X4930404N11Rik	static	0.999000999000999
X4930426I24Rik	static	0.999000999000999
X4930426L09Rik	static	0.999000999000999
X4930518I15Rik	static	0.999000999000999
X4930523C07Rik	static	0.999000999000999
X4930578M01Rik	static	0.999000999000999
X4932438A13Rik	static	0.999000999000999
X4933406I18Rik	static	0.999000999000999
X4933427D14Rik	static	0.999000999000999
X5031425E22Rik	static	0.999000999000999
X5430403G16Rik	static	0.999000999000999
X5730455P16Rik	static	0.999000999000999
X6330562C20Rik	static	0.999000999000999
X9230111E07Rik	static	0.999000999000999
X9330104G04Rik	static	0.999000999000999
X9330160F10Rik	static	0.999000999000999
A230046K03Rik	dynamic 0	0.0
A330017A19Rik	static	0.999000999000999
A330069E16Rik	static	0.999000999000999
A430033K04Rik	static	0.999000999000999
A430106G13Rik	static	0.999000999000999
A530017D24Rik	static	0.999000999000999
A830008E24Rik	dynamic 0	0.0
A830052D11Rik	static	0.999000999000999
A830080D01Rik	static	0.999000999000999
AA386476	static	0.999000999000999
AB124611	dynamic 3	0.0
AI314180	static	0.999000999000999
AI467606	static	0.999000999000999
AI480526	static	0.999000999000999
AU020206	dynamic 0	0.0
AU041133	static	0.999000999000999
AW112010	dynamic 0	0.0
AW554918	static	0.999000999000999
AY036118	dynamic 1	0.0
Aacs	static	0.999000999000999
Aar2	static	0.999000999000999
Aasdhppt	static	0.999000999000999
Abca2	static	0.999000999000999
Abca7	static	0.999000999000999
Abca9	dynamic 0	0.0
Abcb10	static	0.999000999000999
Abcb4	static	0.999000999000999
Abcb7	static	0.999000999000999
Abcc10	static	0.999000999000999
Abcc5	static	0.0004995004995004830
Abcd4	static	0.999000999000999
Abhd14a	static	0.999000999000999
Abhd2	static	0.999000999000999
Abhd5	static	0.999000999000999
Abhd8	static	0.999000999000999
Abi2	static	0.999000999000999
Abl1	static	0.999000999000999
Abr	static	0.999000999000999
Acaca	static	0.999000999000999
Acad11	static	0.999000999000999
Acad9	static	0.999000999000999
Acap2	dynamic 0	0.0
Acap3	static	0.999000999000999
Acat2	static	0.999000999000999
Accs	dynamic 0	0.0
Acin1	dynamic 0	0.0
Acly	static	0.999000999000999
Aco2	dynamic 3	0.0
Acot7	static	0.999000999000999
Acox3	dynamic 0	0.0
Acrbp	static	0.999000999000999
Acsl3	static	0.999000999000999
Acss1	static	0.999000999000999
Acss2	static	0.999000999000999
Actb	dynamic 0	0.0
Actl6a	dynamic 3	0.0
Acvr1b	static	0.999000999000999
Acvr2b	static	0.999000999000999
Acyp2	static	0.999000999000999
Adam9	static	0.999000999000999
Adamts1	static	0.999000999000999
Adamts10	static	0.999000999000999
Adap2	dynamic 1	0.0
Adap2os	dynamic 1	0.0
Adarb1	static	0.999000999000999
Adat1	static	0.999000999000999
Adck2	static	0.999000999000999
Adck5	static	0.999000999000999
Adcy3	static	0.999000999000999
Adgra3	static	0.999000999000999
Adgrg1	dynamic 1	0.0
Adgrl1	static	0.999000999000999
Adgrl2	static	0.999000999000999
Adipor1	dynamic 3	0.0
Adora1	static	0.999000999000999
Adrbk2	static	0.999000999000999
Adtrp	static	0.999000999000999
Aen	static	0.999000999000999
Afap1	static	0.999000999000999
Aff4	static	0.999000999000999
Afg3l1	static	0.999000999000999
Aftph	dynamic 0	0.0
Agap1	static	0.999000999000999
Agbl5	static	0.999000999000999
Agfg2	static	0.999000999000999
Agl	static	0.999000999000999
Ago3	static	0.999000999000999
Ago4	static	0.999000999000999
Agpat4	static	0.999000999000999
Agps	static	0.999000999000999
Agrn	static	0.999000999000999
Agtpbp1	static	0.999000999000999
Ahctf1	static	0.999000999000999
Ahcyl2	static	0.999000999000999
Ahdc1	static	0.999000999000999
Ahi1	static	0.999000999000999
Ahsa2	static	0.999000999000999
Aig1	static	0.999000999000999
Aimp1	dynamic 3	0.0
Ak2	dynamic 3	0.0
Akap1	static	0.999000999000999
Akap10	static	0.999000999000999
Akap13	dynamic 1	0.0
Akap8l	dynamic 0	0.0
Akap9	dynamic 0	0.0
Akr1e1	static	0.999000999000999
Akt3	static	0.999000999000999
Alad	static	0.999000999000999
Aldh7a1	static	0.999000999000999
Aldoa	dynamic 2	0.0
Alg2	static	0.999000999000999
Alkbh1	dynamic 0	0.0
Alkbh6	static	0.999000999000999
Alms1	static	0.999000999000999
Alyref2	static	0.999000999000999
Amacr	static	0.999000999000999
Amer1	static	0.999000999000999
Amer2	static	0.999000999000999
Amn1	static	0.999000999000999
Amotl1	static	0.999000999000999
Ampd2	static	0.999000999000999
Ampd3	static	0.999000999000999
Anapc1	static	0.999000999000999
Anapc16	static	0.999000999000999
Anapc4	static	0.999000999000999
Anapc5	dynamic 3	0.0
Angel2	dynamic 0	0.0
Ank	static	0.999000999000999
Ank2	static	0.999000999000999
Ankfy1	static	0.999000999000999
Ankra2	static	0.999000999000999
Ankrd12	static	0.0004995004995004830
Ankrd13d	static	0.999000999000999
Ankrd17	dynamic 0	0.0
Ankrd24	static	0.999000999000999
Ankrd27	static	0.999000999000999
Ankrd39	static	0.999000999000999
Ankrd44	dynamic 1	0.0
Ankrd46	static	0.999000999000999
Ankrd52	static	0.999000999000999
Ankrd9	static	0.999000999000999
Anks3	static	0.999000999000999
Ano10	static	0.999000999000999
Ano8	static	0.999000999000999
Anp32e	dynamic 3	0.0
Anxa2	dynamic 3	0.0
Anxa5	dynamic 2	0.0
Ap1ar	static	0.999000999000999
Ap1m1	dynamic 3	0.0
Ap2a2	static	0.999000999000999
Ap2m1	dynamic 2	0.0
Ap3m2	static	0.999000999000999
Ap4e1	static	0.999000999000999
Ap4m1	static	0.999000999000999
Apaf1	static	0.999000999000999
Apba1	static	0.999000999000999
Apbb2	static	0.999000999000999
Apitd1	static	0.999000999000999
Apmap	static	0.999000999000999
Apoc1	static	0.999000999000999
Apoc2	static	0.999000999000999
Apoe	dynamic 2	0.0
App	dynamic 0	0.0
Appl1	static	0.999000999000999
Aprt	dynamic 2	0.0
Araf	static	0.999000999000999
Arcn1	static	0.999000999000999
Arel1	static	0.999000999000999
Arfgef1	static	0.999000999000999
Arfip2	static	0.999000999000999
Arglu1	dynamic 1	0.0
Arhgap11a	static	0.999000999000999
Arhgap15	static	0.999000999000999
Arhgap24	static	0.999000999000999
Arhgap29	static	0.999000999000999
Arhgap31	dynamic 0	0.0
Arhgap35	static	0.999000999000999
Arhgap39	dynamic 0	0.0
Arhgef1	dynamic 1	0.0
Arhgef11	static	0.999000999000999
Arhgef12	static	0.999000999000999
Arhgef2	dynamic 0	0.0
Arhgef25	static	0.999000999000999
Arhgef40	dynamic 0	0.0
Arhgef6	dynamic 0	0.0
Arid1a	dynamic 0	0.0
Arid2	static	0.999000999000999
Arid4b	static	0.999000999000999
Arid5b	dynamic 0	0.0
Arih1	static	0.999000999000999
Arl16	static	0.999000999000999
Arl2	static	0.999000999000999
Arl3	static	0.999000999000999
Arl4a	static	0.999000999000999
Arl6ip1	dynamic 2	0.0
Arl6ip4	dynamic 3	0.0
Arl6ip6	static	0.999000999000999
Armcx2	static	0.999000999000999
Armt1	static	0.999000999000999
Arpc1a	dynamic 3	0.0
Arvcf	static	0.999000999000999
Asah2	static	0.999000999000999
Ascc1	static	0.999000999000999
Asf1b	dynamic 3	0.0
Ash1l	dynamic 0	0.0
Ash2l	static	0.999000999000999
Aspscr1	static	0.999000999000999
Asrgl1	static	0.999000999000999
Aste1	static	0.999000999000999
Asxl2	dynamic 0	0.0
Atad2b	static	0.999000999000999
Atat1	static	0.999000999000999
Atf2	static	0.999000999000999
Atf6b	static	0.999000999000999
Atf7	static	0.999000999000999
Atf7ip	dynamic 0	0.0
Atg16l1	static	0.999000999000999
Atg2a	static	0.999000999000999
Atg2b	static	0.999000999000999
Atg7	static	0.999000999000999
Atl1	static	0.999000999000999
Atp11a	static	0.999000999000999
Atp13a1	static	0.999000999000999
Atp1a3	static	0.999000999000999
Atp2a2	static	0.999000999000999
Atp2b1	dynamic 3	0.0
Atp2b2	static	0.999000999000999
Atp2c1	dynamic 0	0.0
Atp5sl	static	0.999000999000999
Atp6ap2	dynamic 2	0.0
Atp8a1	dynamic 0	0.0
Atr	static	0.999000999000999
Atrn	static	0.999000999000999
Atrx	dynamic 0	0.0
Atxn1	static	0.999000999000999
Atxn10	dynamic 3	0.0
Atxn2	static	0.999000999000999
Atxn2l	static	0.999000999000999
Atxn3	static	0.999000999000999
Atxn7	static	0.999000999000999
Atxn7l1	static	0.999000999000999
Atxn7l3b	dynamic 0	0.0
Aup1	dynamic 0	0.0
Aurka	dynamic 3	0.0
Aurkaip1	dynamic 3	0.0
Avl9	static	0.999000999000999
Axl	static	0.999000999000999
Azin1	static	0.999000999000999
B130006D01Rik	static	0.999000999000999
B230354K17Rik	static	0.999000999000999
B2m	dynamic 0	0.0
B3galt5	static	0.999000999000999
B3glct	static	0.999000999000999
B4galt6	static	0.999000999000999
B930036N10Rik	static	0.999000999000999
B9d1	static	0.999000999000999
BC003965	static	0.999000999000999
BC005561	dynamic 0	0.0
BC030499	static	0.999000999000999
BC031181	dynamic 3	0.0
BC049352	static	0.999000999000999
BC068281	static	0.999000999000999
Bace1	static	0.999000999000999
Bag1	dynamic 3	0.0
Bag6	static	0.999000999000999
Bahcc1	static	0.999000999000999
Bahd1	static	0.999000999000999
Banf1	dynamic 3	0.0
Batf3	static	0.999000999000999
Bax	dynamic 2	0.0
Baz1a	static	0.5
Baz2a	static	0.999000999000999
Baz2b	static	0.999000999000999
Bbs2	static	0.999000999000999
Bbs4	static	0.999000999000999
Bbx	static	0.999000999000999
Bcas2	dynamic 3	0.0
Bckdhb	static	0.999000999000999
Bcl11a	static	0.999000999000999
Bcl2	static	0.999000999000999
Bcl2l12	dynamic 3	0.0
Bcl2l2	static	0.999000999000999
Bcl7a	static	0.999000999000999
Bcl9	static	0.999000999000999
Bclaf1	dynamic 0	0.0
Bcr	static	0.999000999000999
Bdp1	static	0.999000999000999
Becn1	static	0.999000999000999
Bend5	static	0.999000999000999
Bhlhb9	static	0.999000999000999
Bhlhe41	dynamic 0	0.0
Birc6	dynamic 0	0.0
Blcap	static	0.999000999000999
Blm	static	0.999000999000999
Blvrb	dynamic 3	0.0
Blzf1	static	0.999000999000999
Bmp2k	dynamic 1	0.0
Bnip2	dynamic 3	0.0
Bnip3l	dynamic 0	0.0
Bod1l	dynamic 0	0.0
Bola1	static	0.999000999000999
Bpgm	static	0.999000999000999
Bphl	static	0.999000999000999
Bptf	dynamic 0	0.0
Brap	static	0.999000999000999
Brd3	static	0.999000999000999
Brd7	dynamic 0	0.0
Brd8	static	0.999000999000999
Brdt	static	0.999000999000999
Brms1	static	0.999000999000999
Brms1l	static	0.999000999000999
Brwd1	static	0.999000999000999
Bsn	static	0.999000999000999
Bst2	dynamic 0	0.0
Btbd10	static	0.999000999000999
Btbd2	static	0.999000999000999
Btbd9	dynamic 0	0.0
Btg1	dynamic 1	0.0
Btg2	dynamic 1	0.0
Btrc	static	0.999000999000999
Bub3	dynamic 3	0.0
Bud13	static	0.999000999000999
Bzw2	static	0.999000999000999
C130050O18Rik	static	0.999000999000999
C230037L18Rik	static	0.999000999000999
C2cd3	static	0.999000999000999
C2cd5	static	0.999000999000999
C3ar1	dynamic 3	0.0
C5ar1	dynamic 0	0.0
C5ar2	dynamic 0	0.0
C730034F03Rik	static	0.999000999000999
Caap1	static	0.999000999000999
Cabin1	dynamic 0	0.0
Cacfd1	static	0.999000999000999
Cacna1a	static	0.999000999000999
Cacna1d	static	0.999000999000999
Cadm1	dynamic 0	0.0
Calm1	dynamic 2	0.0
Calm3	dynamic 2	0.0
Camk2a	static	0.999000999000999
Camk2b	static	0.999000999000999
Camk2d	dynamic 0	0.0
Camk2g	static	0.999000999000999
Camkk2	dynamic 0	0.0
Camsap1	static	0.999000999000999
Camsap2	static	0.999000999000999
Camta1	static	0.999000999000999
Camta2	static	0.999000999000999
Capg	dynamic 3	0.0
Capn10	static	0.999000999000999
Capn2	static	0.999000999000999
Caprin1	static	0.999000999000999
Caprin2	static	0.999000999000999
Carf	static	0.999000999000999
Carhsp1	static	0.999000999000999
Carkd	static	0.999000999000999
Cars	static	0.999000999000999
Cask	dynamic 0	0.0
Casp4	static	0.999000999000999
Catip	static	0.999000999000999
Catsperg1	static	0.999000999000999
Cbfa2t2	static	0.999000999000999
Cbl	dynamic 0	0.0
Cbr1	static	0.999000999000999
Cbx5	dynamic 3	0.0
Cbx6	static	0.999000999000999
Cc2d1a	static	0.999000999000999
Ccar1	dynamic 3	0.0
Ccar2	static	0.999000999000999
Ccdc124	dynamic 3	0.0
Ccdc14	static	0.999000999000999
Ccdc173	static	0.999000999000999
Ccdc174	static	0.999000999000999
Ccdc18	static	0.999000999000999
Ccdc189	static	0.999000999000999
Ccdc191	static	0.999000999000999
Ccdc28a	static	0.999000999000999
Ccdc28b	static	0.999000999000999
Ccdc32	static	0.999000999000999
Ccdc57	static	0.999000999000999
Ccdc58	static	0.999000999000999
Ccdc62	static	0.999000999000999
Ccdc64	static	0.999000999000999
Ccdc66	static	0.999000999000999
Ccdc82	static	0.999000999000999
Ccdc84	static	0.999000999000999
Ccdc88a	static	0.999000999000999
Ccl12	dynamic 0	0.0
Ccl2	static	0.999000999000999
Ccl24	static	0.999000999000999
Ccl27a	static	0.999000999000999
Ccl3	dynamic 3	0.0
Ccl4	static	0.0004995004995004830
Ccl6	dynamic 0	0.0
Ccl9	dynamic 0	0.0
Ccnb2	dynamic 3	0.0
Ccnd1	dynamic 0	0.0
Ccnj	static	0.999000999000999
Ccnl1	dynamic 0	0.0
Ccnl2	dynamic 0	0.0
Ccnt1	static	0.999000999000999
Ccnt2	dynamic 0	0.0
Ccr1	static	0.999000999000999
Ccs	static	0.999000999000999
Cct7	dynamic 3	0.0
Cct8	dynamic 3	0.0
Cd14	dynamic 1	0.0
Cd180	dynamic 0	0.0
Cd1d1	static	0.999000999000999
Cd200r1	static	0.999000999000999
Cd27	dynamic 0	0.0
Cd47	dynamic 0	0.0
Cd52	dynamic 0	0.0
Cd63	dynamic 2	0.0
Cd72	static	0.4995004995005000
Cd74	static	0.0
Cd79b	dynamic 3	0.0
Cd83	dynamic 0	0.0
Cd9	dynamic 0	0.0
Cdc14a	static	0.999000999000999
Cdc14b	static	0.999000999000999
Cdc23	static	0.999000999000999
Cdc27	static	0.999000999000999
Cdc37l1	static	0.999000999000999
Cdc42bpa	static	0.999000999000999
Cdc42ep4	static	0.999000999000999
Cdc7	static	0.999000999000999
Cdc73	static	0.999000999000999
Cdca2	static	0.999000999000999
Cdca8	dynamic 3	0.0
Cdk1	dynamic 3	0.0
Cdk12	dynamic 0	0.0
Cdk14	static	0.999000999000999
Cdk4	dynamic 2	0.0
Cdk5	static	0.999000999000999
Cdk5r1	dynamic 0	0.0
Cdk5rap1	static	0.999000999000999
Cdk6	dynamic 0	0.0
Cdkl3	static	0.999000999000999
Cdkn1a	static	0.999000999000999
Cdkn1b	static	0.999000999000999
Cdkn1c	static	0.999000999000999
Cdkn2a	static	0.999000999000999
Cdkn2b	static	0.999000999000999
Cdkn2c	dynamic 3	0.0
Cdkn2d	dynamic 3	0.0
Cdkn3	dynamic 3	0.0
Cds2	static	0.999000999000999
Celf1	dynamic 0	0.0
Cenpa	dynamic 3	0.0
Cenpc1	static	0.999000999000999
Cenpj	static	0.999000999000999
Cenpt	static	0.999000999000999
Cenpv	static	0.999000999000999
Cep104	static	0.999000999000999
Cep112	static	0.999000999000999
Cep120	static	0.999000999000999
Cep131	static	0.999000999000999
Cep162	static	0.999000999000999
Cep164	static	0.999000999000999
Cep192	static	0.999000999000999
Cep290	static	0.999000999000999
Cep295	static	0.999000999000999
Cep57l1	static	0.999000999000999
Cep76	static	0.999000999000999
Cep78	static	0.999000999000999
Cep83	static	0.999000999000999
Cers4	static	0.999000999000999
Cers5	static	0.999000999000999
Cetn2	dynamic 3	0.0
Cfl1	dynamic 2	0.0
Cfl2	static	0.999000999000999
Cfp	static	0.999000999000999
Chac2	static	0.999000999000999
Chchd10	static	0.999000999000999
Chchd6	static	0.999000999000999
Chd1	dynamic 0	0.0
Chd2	dynamic 0	0.0
Chd3	static	0.999000999000999
Chd3os	static	0.999000999000999
Chd6	static	0.999000999000999
Chd7	dynamic 0	0.0
Chd8	dynamic 0	0.0
Chd9	dynamic 0	0.0
Chil1	static	0.999000999000999
Chka	dynamic 0	0.0
Chkb	static	0.0004995004995004830
Chp1	static	0.999000999000999
Chpf2	static	0.999000999000999
Chuk	dynamic 0	0.0
Ciapin1	static	0.999000999000999
Cirbp	dynamic 0	0.0
Cirh1a	static	0.999000999000999
Cisd2	dynamic 3	0.0
Cit	static	0.999000999000999
Cited2	dynamic 0	0.0
Ckap5	static	0.999000999000999
Cks1b	dynamic 3	0.0
Clasp1	static	0.999000999000999
Clasp2	dynamic 0	0.0
Clasrp	static	0.999000999000999
Clcn3	dynamic 0	0.0
Clcn7	static	0.999000999000999
Clec4a1	static	0.999000999000999
Clic4	static	0.999000999000999
Clk1	dynamic 0	0.0
Clmp	static	0.999000999000999
Clock	static	0.999000999000999
Clpp	static	0.999000999000999
Clstn1	static	0.999000999000999
Cltc	dynamic 0	0.0
Cmas	static	0.999000999000999
Cmtr2	static	0.999000999000999
Cnn2	static	0.999000999000999
Cnnm3	static	0.999000999000999
Cnot1	static	0.999000999000999
Cnot2	dynamic 0	0.0
Cnot3	dynamic 0	0.0
Cnot4	dynamic 0	0.0
Cntrl	static	0.999000999000999
Cntrob	static	0.999000999000999
Cog7	static	0.999000999000999
Col27a1	dynamic 0	0.0
Col4a3bp	static	0.999000999000999
Copb1	dynamic 0	0.0
Cops6	dynamic 3	0.0
Copz1	dynamic 3	0.0
Copz2	static	0.999000999000999
Coq4	static	0.999000999000999
Coq6	static	0.999000999000999
Coro7	static	0.999000999000999
Cox4i1	dynamic 2	0.0
Cpeb2	static	0.999000999000999
Cpeb4	static	0.999000999000999
Cpne2	static	0.999000999000999
Cpq	static	0.999000999000999
Cpsf3l	static	0.999000999000999
Cpsf6	dynamic 0	0.0
Cpsf7	static	0.999000999000999
Cramp1l	static	0.999000999000999
Crbn	dynamic 0	0.0
Creb1	static	0.999000999000999
Creb5	static	0.999000999000999
Creld2	dynamic 3	0.0
Crip1	static	0.999000999000999
Crlf2	dynamic 0	0.0
Crlf3	dynamic 0	0.0
Crtc1	static	0.999000999000999
Crtc3	static	0.999000999000999
Cryab	static	0.999000999000999
Cryba4	dynamic 2	0.0
Crybb1	dynamic 3	0.0
Csad	dynamic 0	0.0
Csf1	static	0.999000999000999
Csgalnact2	static	0.999000999000999
Csmd3	dynamic 0	0.0
Csnk1g1	static	0.999000999000999
Cspp1	dynamic 0	0.0
Cst7	dynamic 0	0.0
Cstb	dynamic 2	0.0
Cstf3	static	0.999000999000999
Ctbs	static	0.999000999000999
Ctcf	dynamic 0	0.0
Ctdspl2	static	0.999000999000999
Ctnna1	static	0.999000999000999
Ctnnb1	dynamic 3	0.0
Ctnnd2	static	0.999000999000999
Ctns	static	0.999000999000999
Ctps2	static	0.999000999000999
Ctsb	dynamic 2	0.0
Ctsl	dynamic 2	0.0
Cul4b	static	0.999000999000999
Cul7	static	0.999000999000999
Cux1	dynamic 0	0.0
Cwf19l2	dynamic 0	0.0
Cxcl10	static	0.999000999000999
Cyb561d2	static	0.999000999000999
Cybb	static	0.999000999000999
Cyc1	dynamic 3	0.0
Cyp4f13	dynamic 0	0.0
Cyp4f18	static	0.999000999000999
Cyp51	static	0.999000999000999
Cysltr1	dynamic 0	0.0
Cyth2	static	0.999000999000999
Cyth3	static	0.999000999000999
Cytip	static	0.999000999000999
D030056L22Rik	static	0.999000999000999
D15Ertd621e	dynamic 0	0.0
D17Wsu92e	static	0.999000999000999
D230017M19Rik	static	0.999000999000999
D3Ertd751e	static	0.999000999000999
D430042O09Rik	static	0.999000999000999
D5Ertd579e	static	0.999000999000999
D930015E06Rik	static	0.999000999000999
D930016D06Rik	static	0.999000999000999
D930030I03Rik	static	0.999000999000999
DHRSX	static	0.999000999000999
Daam1	static	0.999000999000999
Dab2	dynamic 3	0.0
Dalrd3	static	0.999000999000999
Dapk1	static	0.999000999000999
Dazap1	dynamic 3	0.0
Dbi	dynamic 3	0.0
Dbt	static	0.999000999000999
Dcaf13	static	0.999000999000999
Dcaf17	dynamic 0	0.0
Dcakd	static	0.999000999000999
Dcbld2	static	0.999000999000999
Dclre1b	static	0.999000999000999
Dctpp1	dynamic 3	0.0
Dcun1d2	static	0.999000999000999
Dcun1d3	static	0.999000999000999
Ddah2	static	0.999000999000999
Ddb1	static	0.999000999000999
Ddhd2	static	0.999000999000999
Ddit4	dynamic 0	0.0
Ddx17	static	0.0
Ddx20	static	0.999000999000999
Ddx23	static	0.999000999000999
Ddx26b	dynamic 0	0.0
Ddx39	dynamic 3	0.0
Ddx39b	dynamic 3	0.0
Ddx46	static	0.999000999000999
Decr1	static	0.999000999000999
Dedd2	static	0.999000999000999
Dennd1a	static	0.999000999000999
Dennd1b	static	0.999000999000999
Dennd1c	dynamic 0	0.0
Dennd4c	static	0.999000999000999
Dennd6b	static	0.999000999000999
Depdc5	static	0.999000999000999
Dera	dynamic 3	0.0
Dfna5	static	0.999000999000999
Dgat1	static	0.999000999000999
Dgcr6	static	0.999000999000999
Dgcr8	static	0.999000999000999
Dgka	static	0.999000999000999
Dgke	static	0.999000999000999
Dgkq	static	0.999000999000999
Dhodh	static	0.999000999000999
Dhx30	static	0.999000999000999
Dhx9	static	0.999000999000999
Diablo	static	0.0
Dicer1	static	0.999000999000999
Dip2a	static	0.999000999000999
Dkc1	static	0.999000999000999
Dlc1	static	0.999000999000999
Dlg1	static	0.999000999000999
Dlg4	static	0.999000999000999
Dlgap4	static	0.999000999000999
Dmtf1	static	0.999000999000999
Dmxl1	static	0.999000999000999
Dmxl2	static	0.999000999000999
Dnaja1	dynamic 3	0.0
Dnaja4	static	0.999000999000999
Dnajb12	static	0.999000999000999
Dnajb2	static	0.999000999000999
Dnajb4	static	0.999000999000999
Dnajc2	dynamic 3	0.0
Dnajc24	static	0.999000999000999
Dnajc25	static	0.999000999000999
Dnajc27	static	0.999000999000999
Dnajc5	dynamic 0	0.0
Dnajc8	dynamic 3	0.0
Dnajc9	dynamic 3	0.0
Dnal1	static	0.999000999000999
Dnmt1	static	0.999000999000999
Dnmt3a	dynamic 0	0.0
Dnpep	static	0.999000999000999
Dnph1	static	0.999000999000999
Dnttip2	static	0.0004995004995004830
Dock10	dynamic 1	0.0
Dock11	static	0.999000999000999
Dock4	static	0.999000999000999
Dock6	static	0.999000999000999
Dock7	static	0.999000999000999
Dock8	dynamic 0	0.0
Dock9	static	0.999000999000999
Dopey1	static	0.999000999000999
Dot1l	static	0.999000999000999
Dph5	static	0.999000999000999
Dpm2	dynamic 3	0.0
Dpp9	static	0.999000999000999
Dpy19l1	static	0.999000999000999
Dscc1	static	0.999000999000999
Dst	dynamic 0	0.0
Dstyk	static	0.999000999000999
Dtx3	static	0.999000999000999
Dus2	static	0.999000999000999
Dus3l	static	0.999000999000999
Dusp1	static	0.999000999000999
Dusp16	static	0.999000999000999
Dusp18	static	0.999000999000999
Dusp3	dynamic 0	0.0
Dut	dynamic 3	0.0
Dvl1	static	0.999000999000999
Dvl2	static	0.999000999000999
Dvl3	static	0.999000999000999
Dync1h1	static	0.999000999000999
Dync1li1	static	0.999000999000999
Dync1li2	static	0.999000999000999
Dync2h1	static	0.999000999000999
Dyrk1a	static	0.999000999000999
Dzip3	static	0.999000999000999
E230001N04Rik	static	0.999000999000999
E4f1	static	0.999000999000999
Eaf1	static	0.999000999000999
Eapp	static	0.999000999000999
Ears2	static	0.999000999000999
Ebf3	static	0.999000999000999
Ebna1bp2	dynamic 3	0.0
Ech1	dynamic 3	0.0
Ecscr	dynamic 1	0.0
Ecsit	static	0.999000999000999
Edc4	static	0.999000999000999
Edem1	dynamic 3	0.0
Eefsec	static	0.999000999000999
Efcab14	dynamic 0	0.0
Efnb1	static	0.999000999000999
Eftud1	static	0.999000999000999
Eftud2	static	0.999000999000999
Egf	static	0.999000999000999
Egfl8	static	0.999000999000999
Egr1	dynamic 0	0.0
Egr2	static	0.999000999000999
Ehbp1	static	0.999000999000999
Ehd1	static	0.999000999000999
Ehmt2	static	0.999000999000999
Eif1ax	dynamic 3	0.0
Eif2a	static	0.0004995004995004830
Eif4a1	dynamic 2	0.0
Eif4g1	dynamic 3	0.0
Eif4g2	dynamic 3	0.0
Eif4g3	dynamic 0	0.0
Eif5	dynamic 3	0.0
Eif5a	dynamic 2	0.0
Eif5b	dynamic 3	0.0
Elavl4	static	0.999000999000999
Elk1	static	0.999000999000999
Elmo1	dynamic 1	0.0
Elmsan1	static	0.999000999000999
Elp2	static	0.999000999000999
Elp6	static	0.999000999000999
Emc1	static	0.999000999000999
Emc10	dynamic 3	0.0
Eml5	static	0.999000999000999
Eml6	static	0.999000999000999
Emp3	dynamic 2	0.0
Emsy	static	0.999000999000999
Enc1	static	0.999000999000999
Endov	static	0.999000999000999
Eno1	dynamic 2	0.0
Enpp5	static	0.999000999000999
Ensa	static	0.999000999000999
Entpd6	static	0.999000999000999
Ep300	dynamic 0	0.0
Epb41l1	static	0.999000999000999
Epb41l3	static	0.999000999000999
Epb41l5	static	0.999000999000999
Epc1	static	0.999000999000999
Epn1	dynamic 3	0.0
Epn2	static	0.999000999000999
Epor	static	0.999000999000999
Eps15l1	static	0.999000999000999
Ept1	static	0.999000999000999
Erbb2ip	static	0.999000999000999
Ercc1	static	0.999000999000999
Ercc5	static	0.999000999000999
Ercc8	static	0.999000999000999
Erdr1	static	0.999000999000999
Ergic2	dynamic 3	0.0
Eri1	static	0.999000999000999
Eri2	static	0.999000999000999
Erlec1	dynamic 0	0.0
Esf1	static	0.999000999000999
Etfa	dynamic 3	0.0
Ethe1	dynamic 3	0.0
Ets1	dynamic 0	0.0
Ets2	static	0.999000999000999
Etv1	static	0.999000999000999
Etv3	static	0.999000999000999
Eva1b	static	0.999000999000999
Evi2a	dynamic 2	0.0
Evi5l	static	0.999000999000999
Exd2	static	0.999000999000999
Exoc4	static	0.999000999000999
Exoc5	static	0.999000999000999
Exoc6b	static	0.999000999000999
Exosc10	static	0.999000999000999
Exosc2	static	0.999000999000999
Exosc9	static	0.999000999000999
Ezh1	static	0.999000999000999
Ezh2	dynamic 3	0.0
Ezr	static	0.999000999000999
F630028O10Rik	static	0.999000999000999
Faap100	static	0.999000999000999
Faap24	static	0.999000999000999
Fabp5	dynamic 3	0.0
Fadd	static	0.999000999000999
Fads1	static	0.999000999000999
Fahd2a	static	0.999000999000999
Fam102a	static	0.999000999000999
Fam120a	static	0.999000999000999
Fam126a	static	0.999000999000999
Fam129b	static	0.999000999000999
Fam133b	dynamic 0	0.0
Fam135a	static	0.999000999000999
Fam136a	dynamic 3	0.0
Fam13a	static	0.999000999000999
Fam160b2	static	0.999000999000999
Fam168a	static	0.999000999000999
Fam171a1	static	0.999000999000999
Fam189b	static	0.999000999000999
Fam193a	static	0.999000999000999
Fam193b	static	0.999000999000999
Fam19a1	static	0.999000999000999
Fam204a	static	0.999000999000999
Fam20b	static	0.999000999000999
Fam20c	static	0.999000999000999
Fam210b	static	0.999000999000999
Fam213a	static	0.999000999000999
Fam214a	static	0.999000999000999
Fam214b	static	0.999000999000999
Fam216a	static	0.999000999000999
Fam220a	static	0.999000999000999
Fam234b	static	0.999000999000999
Fam46a	dynamic 1	0.0
Fam46c	dynamic 0	0.0
Fam49a	static	0.999000999000999
Fam53b	dynamic 0	0.0
Fam65b	static	0.999000999000999
Fam69b	static	0.999000999000999
Fam73a	static	0.999000999000999
Fam73b	static	0.999000999000999
Fam96a	dynamic 2	0.0
Fancg	static	0.999000999000999
Fastk	static	0.999000999000999
Fastkd2	static	0.999000999000999
Fastkd5	static	0.999000999000999
Fbf1	static	0.999000999000999
Fbxl17	static	0.999000999000999
Fbxl18	static	0.999000999000999
Fbxl8	static	0.999000999000999
Fbxo17	static	0.999000999000999
Fbxo18	static	0.999000999000999
Fbxo21	static	0.999000999000999
Fbxo25	static	0.999000999000999
Fbxo5	dynamic 3	0.0
Fbxo8	static	0.999000999000999
Fbxo9	static	0.999000999000999
Fbxw10	static	0.999000999000999
Fbxw5	static	0.999000999000999
Fcgr4	static	0.999000999000999
Fcgrt	dynamic 3	0.0
Fchsd2	dynamic 0	0.0
Fdft1	static	0.999000999000999
Fdps	static	0.999000999000999
Fech	static	0.999000999000999
Fen1	dynamic 3	0.0
Fer	static	0.999000999000999
Fgd4	static	0.999000999000999
Fgfbp3	static	0.999000999000999
Fh1	dynamic 3	0.0
Fhad1	static	0.999000999000999
Fip1l1	static	0.0
Fis1	dynamic 3	0.0
Fkbp3	dynamic 3	0.0
Fkbp4	dynamic 3	0.0
Fkbp5	dynamic 0	0.0
Flad1	static	0.999000999000999
Flywch1	static	0.999000999000999
Fmn1	static	0.999000999000999
Fmr1	static	0.999000999000999
Fnbp1	dynamic 0	0.0
Fnbp1l	static	0.999000999000999
Fnbp4	static	0.999000999000999
Fndc3a	dynamic 0	0.0
Focad	static	0.999000999000999
Folr2	static	0.999000999000999
Fos	dynamic 0	0.0
Fosl2	static	0.999000999000999
Foxj3	static	0.999000999000999
Foxk2	static	0.999000999000999
Foxp1	dynamic 0	0.0
Frmd4a	dynamic 1	0.0
Frmd4b	dynamic 1	0.0
Fry	static	0.999000999000999
Fryl	static	0.999000999000999
Fscn1	dynamic 1	0.0
Fth1	dynamic 3	0.0
Ftl1	dynamic 2	0.0
Fto	static	0.999000999000999
Ftsj1	static	0.999000999000999
Ftsj3	static	0.999000999000999
Fubp1	dynamic 0	0.0
Fuk	static	0.999000999000999
Furin	static	0.999000999000999
Fus	dynamic 1	0.0
Fuz	static	0.999000999000999
Fxn	static	0.999000999000999
Fxyd5	dynamic 3	0.0
Fyco1	static	0.999000999000999
Fyn	static	0.999000999000999
Gab3	static	0.999000999000999
Gabarap	dynamic 2	0.0
Gabbr1	static	0.999000999000999
Gad1.ps	static	0.999000999000999
Gadd45a	static	0.999000999000999
Gadd45g	static	0.999000999000999
Gak	static	0.999000999000999
Galm	static	0.999000999000999
Galt	static	0.999000999000999
Ganc	static	0.999000999000999
Gapvd1	dynamic 0	0.0
Gars	static	0.999000999000999
Gas6	dynamic 2	0.0
Gatad2b	dynamic 0	0.0
Gatm	dynamic 2	0.0
Gatsl2	static	0.999000999000999
Gba2	static	0.999000999000999
Gcc2	static	0.999000999000999
Gcfc2	static	0.999000999000999
Gclm	static	0.999000999000999
Gcn1l1	dynamic 0	0.0
Gcsh	dynamic 3	0.0
Gdap2	static	0.999000999000999
Gdi1	dynamic 0	0.0
Gdpd1	static	0.999000999000999
Gem	static	0.999000999000999
Gfm2	dynamic 0	0.0
Gfod2	static	0.999000999000999
Gfpt1	static	0.999000999000999
Gga3	static	0.999000999000999
Ggcx	static	0.999000999000999
Ggh	dynamic 3	0.0
Ggnbp1	static	0.999000999000999
Ggnbp2	dynamic 0	0.0
Ghitm	dynamic 3	0.0
Gigyf1	static	0.999000999000999
Gigyf2	dynamic 0	0.0
Ginm1	static	0.999000999000999
Gins2	dynamic 3	0.0
Git2	dynamic 1	0.0
Gk5	static	0.999000999000999
Gkap1	static	0.999000999000999
Glcci1	static	0.999000999000999
Gle1	static	0.999000999000999
Glg1	dynamic 0	0.0
Glod4	dynamic 3	0.0
Glrx5	dynamic 3	0.0
Gls	static	0.999000999000999
Gm10073	dynamic 1	0.0
Gm10116	dynamic 2	0.0
Gm10282	dynamic 3	0.0
Gm10399	static	0.999000999000999
Gm10614	static	0.999000999000999
Gm11423	static	0.999000999000999
Gm11713	dynamic 0	0.0
Gm12207	static	0.999000999000999
Gm12216	static	0.999000999000999
Gm12258	static	0.999000999000999
Gm128	static	0.999000999000999
Gm13166	static	0.999000999000999
Gm13710	static	0.999000999000999
Gm13830	static	0.999000999000999
Gm13889	static	0.999000999000999
Gm14410	static	0.999000999000999
Gm15523	static	0.999000999000999
Gm15537	static	0.999000999000999
Gm15800	static	0.999000999000999
Gm15860	static	0.999000999000999
Gm15952	static	0.999000999000999
Gm1673	dynamic 3	0.0
Gm17227	static	0.999000999000999
Gm17249	static	0.999000999000999
Gm17259	static	0.999000999000999
Gm19325	static	0.999000999000999
Gm2000	dynamic 2	0.0
Gm20045	static	0.999000999000999
Gm20342	static	0.999000999000999
Gm21092	static	0.999000999000999
Gm21781	static	0.999000999000999
Gm21967	static	0.999000999000999
Gm24362	static	0.999000999000999
Gm26518	static	0.999000999000999
Gm26520	dynamic 0	0.0
Gm26522	static	0.999000999000999
Gm26532	static	0.999000999000999
Gm26533	static	0.999000999000999
Gm26541	static	0.999000999000999
Gm26549	static	0.999000999000999
Gm26606	static	0.999000999000999
Gm26699	dynamic 0	0.0
Gm26724	dynamic 0	0.0
Gm26734	static	0.999000999000999
Gm26740	dynamic 0	0.0
Gm26782	static	0.999000999000999
Gm26830	static	0.999000999000999
Gm26890	static	0.999000999000999
Gm26912	static	0.999000999000999
Gm26916	dynamic 1	0.0
Gm26917	dynamic 1	0.0
Gm26935	static	0.999000999000999
Gm26981	static	0.999000999000999
Gm27010	static	0.999000999000999
Gm28809	static	0.999000999000999
Gm29336	static	0.999000999000999
Gm29417	dynamic 0	0.0
Gm34342	static	0.999000999000999
Gm3550	static	0.999000999000999
Gm37494	static	0.999000999000999
Gm42418	dynamic 1	0.0
Gm42469	static	0.999000999000999
Gm42477	static	0.999000999000999
Gm42726	static	0.999000999000999
Gm43603	static	0.999000999000999
Gm43848	static	0.999000999000999
Gm4951	static	0.999000999000999
Gm5113	static	0.999000999000999
Gm5134	static	0.999000999000999
Gm5464	static	0.999000999000999
Gm6297	static	0.999000999000999
Gm6712	static	0.999000999000999
Gm7467	static	0.999000999000999
Gm8113	static	0.999000999000999
Gm8730	dynamic 2	0.0
Gm8797	static	0.999000999000999
Gm9796	static	0.999000999000999
Gm9828	static	0.999000999000999
Gm9843	dynamic 1	0.0
Gm9873	static	0.999000999000999
Gmip	dynamic 0	0.0
Gna11	static	0.999000999000999
Gnaq	dynamic 0	0.0
Gnas	dynamic 2	0.0
Gnl3l	static	0.999000999000999
Golga1	static	0.999000999000999
Golga2	static	0.999000999000999
Golgb1	dynamic 0	0.0
Golim4	static	0.999000999000999
Gp9	dynamic 0	0.0
Gpaa1	dynamic 3	0.0
Gpatch2	static	0.999000999000999
Gpatch8	dynamic 0	0.0
Gpbp1	static	0.999000999000999
Gpbp1l1	dynamic 0	0.0
Gpcpd1	dynamic 0	0.0
Gpm6b	static	0.999000999000999
Gpr146	dynamic 0	0.0
Gpr162	static	0.999000999000999
Gpr19	static	0.999000999000999
Gpr34	dynamic 1	0.0
Gpr84	dynamic 0	0.0
Gprasp2	static	0.999000999000999
Gpx1	dynamic 2	0.0
Gramd1a	dynamic 0	0.0
Gramd1b	static	0.999000999000999
Gripap1	static	0.0
Grk4	static	0.999000999000999
Gsk3b	dynamic 0	0.0
Gstm5	static	0.999000999000999
Gsto1	dynamic 3	0.0
Gtdc1	static	0.999000999000999
Gtf2a2	dynamic 3	0.0
Gtf2h4	static	0.999000999000999
Gtf2h5	dynamic 3	0.0
Gtf2i	static	0.999000999000999
Gtf2ird1	static	0.999000999000999
Gtf3c1	static	0.999000999000999
Gtf3c2	static	0.999000999000999
Gtpbp2	dynamic 0	0.0
Guf1	static	0.999000999000999
Guk1	static	0.999000999000999
Gxylt1	static	0.999000999000999
H1f0	dynamic 3	0.0
H2.Ab1	static	0.999000999000999
H2.D1	dynamic 0	0.0
H2.DMb1	dynamic 1	0.0
H2.K1	dynamic 1	0.0
H2.Ke6	static	0.999000999000999
H2afv	dynamic 3	0.0
H2afx	dynamic 3	0.0
H2afz	dynamic 2	0.0
H3f3b	dynamic 3	0.0
Hace1	static	0.999000999000999
Haghl	static	0.999000999000999
Harbi1	static	0.999000999000999
Hars2	static	0.999000999000999
Haus1	static	0.999000999000999
Hbp1	dynamic 0	0.0
Hcfc1	static	0.999000999000999
Hcfc2	static	0.999000999000999
Hdac11	static	0.999000999000999
Hdac2	dynamic 3	0.0
Hdac3	static	0.999000999000999
Hdac4	static	0.999000999000999
Hdac5	static	0.999000999000999
Hdac6	static	0.999000999000999
Hdac8	static	0.999000999000999
Hdgfrp2	static	0.999000999000999
Heatr3	static	0.999000999000999
Heca	static	0.999000999000999
Hectd1	static	0.999000999000999
Helz	static	0.999000999000999
Herc1	dynamic 0	0.0
Herc6	static	0.999000999000999
Hes1	static	0.999000999000999
Hes6	static	0.999000999000999
Hgf	static	0.999000999000999
Hic2	static	0.999000999000999
Hif1an	static	0.999000999000999
Hint2	static	0.999000999000999
Hip1	static	0.999000999000999
Hipk1	static	0.999000999000999
Hipk2	static	0.999000999000999
Hira	static	0.999000999000999
Hirip3	static	0.999000999000999
Hist1h1c	static	0.999000999000999
Hist1h2bc	dynamic 3	0.0
Hist1h2be	static	0.999000999000999
Hist2h2bb	static	0.999000999000999
Hist2h3c2	static	0.999000999000999
Hist2h4	static	0.999000999000999
Hist3h2ba	static	0.999000999000999
Hist4h4	static	0.999000999000999
Hivep3	dynamic 0	0.0
Hjurp	static	0.999000999000999
Hk1	static	0.999000999000999
Hk2	dynamic 1	0.0
Hlcs	static	0.999000999000999
Hmbox1	static	0.999000999000999
Hmbs	dynamic 3	0.0
Hmces	static	0.999000999000999
Hmg20b	static	0.5
Hmgb2	dynamic 2	0.0
Hmgcr	static	0.999000999000999
Hmgcs1	static	0.999000999000999
Hmgn1	dynamic 2	0.0
Hmgn2	dynamic 3	0.0
Hmgn3	static	0.999000999000999
Hmgxb3	static	0.999000999000999
Hmha1	dynamic 1	0.0
Hmox1	dynamic 3	0.0
Hn1	dynamic 3	0.0
Hnrnpa2b1	dynamic 2	0.0
Hnrnph1	static	0.999000999000999
Hnrnph3	static	0.999000999000999
Hnrnpk	dynamic 2	0.0
Hnrnpll	static	0.999000999000999
Hnrnpm	dynamic 3	0.0
Hnrnpr	dynamic 3	0.0
Hnrnpu	dynamic 3	0.0
Hook2	static	0.999000999000999
Hook3	dynamic 0	0.0
Hp1bp3	dynamic 0	0.0
Hpn	static	0.999000999000999
Hprt	dynamic 2	0.0
Hps3	dynamic 0	0.0
Hps4	dynamic 0	0.0
Hs2st1	static	0.999000999000999
Hs6st1	static	0.999000999000999
Hsd17b10	dynamic 3	0.0
Hsdl1	static	0.999000999000999
Hsf1	static	0.999000999000999
Hsp90aa1	dynamic 3	0.0
Hspa4l	static	0.999000999000999
Hspa5	dynamic 3	0.0
Hspb11	static	0.999000999000999
Hspb3	static	0.999000999000999
Hspbap1	static	0.999000999000999
Hspbp1	static	0.999000999000999
Hsph1	static	0.999000999000999
Huwe1	static	0.999000999000999
Hyal1	static	0.999000999000999
Hyal2	static	0.999000999000999
Hyls1	static	0.999000999000999
Hyou1	static	0.999000999000999
Iars	static	0.999000999000999
Icam2	static	0.999000999000999
Ice1	static	0.999000999000999
Ick	static	0.999000999000999
Id2	static	0.0004995004995004830
Ide	static	0.999000999000999
Idh2	dynamic 3	0.0
Idh3a	dynamic 3	0.0
Idh3b	dynamic 3	0.0
Idnk	static	0.999000999000999
Ier2	static	0.999000999000999
Ier3	static	0.999000999000999
Ifi204	dynamic 0	0.0
Ifi27	dynamic 0	0.0
Ifi27l2a	dynamic 0	0.0
Ifi35	dynamic 0	0.0
Ifit1	static	0.999000999000999
Ifit2	static	0.999000999000999
Ifit3	dynamic 0	0.0
Ifit3b	static	0.999000999000999
Ifitm2	dynamic 3	0.0
Ifitm3	dynamic 0	0.0
Ift122	static	0.999000999000999
Ift43	static	0.999000999000999
Ift57	static	0.999000999000999
Ift74	static	0.999000999000999
Ift80	static	0.999000999000999
Ift81	static	0.999000999000999
Igf1	dynamic 3	0.0
Igf1r	static	0.999000999000999
Igf2bp3	static	0.999000999000999
Igfbp4	dynamic 3	0.0
Igflr1	static	0.999000999000999
Igsf8	static	0.999000999000999
Igsf9	static	0.999000999000999
Ikbkap	static	0.999000999000999
Ikzf1	dynamic 0	0.0
Il10ra	dynamic 1	0.0
Il13ra1	dynamic 0	0.0
Il1b	static	0.999000999000999
Ilf2	dynamic 3	0.0
Ilkap	static	0.999000999000999
Ilvbl	dynamic 0	0.0
Impact	dynamic 0	0.0
Impad1	static	0.999000999000999
Ing3	static	0.999000999000999
Inip	static	0.999000999000999
Inpp4a	static	0.999000999000999
Inpp5d	dynamic 1	0.0
Inpp5f	static	0.999000999000999
Insr	static	0.999000999000999
Ints2	static	0.999000999000999
Ints3	static	0.999000999000999
Ints8	static	0.999000999000999
Invs	static	0.999000999000999
Ip6k1	static	0.999000999000999
Ip6k2	static	0.999000999000999
Ipo13	static	0.999000999000999
Ipo4	static	0.999000999000999
Ipo9	static	0.999000999000999
Ippk	static	0.999000999000999
Iqcb1	static	0.999000999000999
Iqcc	static	0.999000999000999
Iqsec1	static	0.999000999000999
Irak1bp1	static	0.999000999000999
Ireb2	static	0.999000999000999
Irf2bp2	static	0.0
Irf3	dynamic 0	0.0
Irf7	dynamic 0	0.0
Irf9	dynamic 0	0.0
Irgq	static	0.999000999000999
Isg15	dynamic 0	0.0
Itch	dynamic 0	0.0
Itfg2	static	0.999000999000999
Itga6	dynamic 0	0.0
Itgam	dynamic 1	0.0
Itgav	dynamic 0	0.0
Itgb3	static	0.999000999000999
Itpa	dynamic 3	0.0
Itpk1	static	0.999000999000999
Itpkb	static	0.999000999000999
Itpr1	static	0.999000999000999
Itpripl1	dynamic 0	0.0
Itsn1	static	0.999000999000999
Izumo4	static	0.999000999000999
Jam3	static	0.999000999000999
Jkamp	static	0.999000999000999
Jmjd6	static	0.999000999000999
Jun	dynamic 1	0.0
Junb	dynamic 1	0.0
Jund	dynamic 1	0.0
Kansl1	dynamic 0	0.0
Kansl1l	static	0.999000999000999
Kansl3	static	0.999000999000999
Kat2a	static	0.999000999000999
Kat2b	static	0.999000999000999
Kat6b	static	0.999000999000999
Kcnma1	static	0.999000999000999
Kcnq1ot1	static	0.999000999000999
Kctd13	static	0.999000999000999
Kdm3b	static	0.999000999000999
Kdm4b	static	0.999000999000999
Kdm5a	static	0.999000999000999
Kdm5b	static	0.999000999000999
Kdm6b	static	0.999000999000999
Kdm7a	dynamic 0	0.0
Kdm8	static	0.999000999000999
Keap1	dynamic 0	0.0
Khsrp	static	0.999000999000999
Kidins220	static	0.999000999000999
Kif13a	static	0.999000999000999
Kif1b	static	0.999000999000999
Kif1c	static	0.999000999000999
Kif20b	static	0.999000999000999
Kif21b	static	0.999000999000999
Kif3a	static	0.999000999000999
Kif5b	dynamic 3	0.0
Kif9	static	0.999000999000999
Kifc3	static	0.999000999000999
Klc1	static	0.999000999000999
Klf2	static	0.999000999000999
Klf6	dynamic 0	0.0
Klf7	dynamic 0	0.0
Klhl12	static	0.999000999000999
Klhl13	static	0.999000999000999
Klhl2	static	0.999000999000999
Klhl32	static	0.999000999000999
Klhl35	static	0.999000999000999
Klhl8	static	0.999000999000999
Kmt2a	static	0.999000999000999
Kmt2b	static	0.999000999000999
Kmt2c	dynamic 0	0.0
Kmt2d	dynamic 0	0.0
Kmt2e	dynamic 0	0.0
Knop1	dynamic 0	0.0
Kpna2	dynamic 3	0.0
Krba1	static	0.999000999000999
Kri1	static	0.999000999000999
Krit1	dynamic 0	0.0
Ktn1	dynamic 0	0.0
Kynu	static	0.999000999000999
L2hgdh	static	0.999000999000999
Lag3	dynamic 1	0.0
Lage3	dynamic 3	0.0
Lamc1	static	0.999000999000999
Lancl1	static	0.999000999000999
Large	static	0.999000999000999
Larp4b	static	0.0004995004995004830
Larp7	static	0.999000999000999
Lcor	static	0.999000999000999
Lcp1	dynamic 0	0.0
Lcp2	dynamic 0	0.0
Ldha	dynamic 2	0.0
Ldoc1l	static	0.999000999000999
Leng8	static	0.999000999000999
Letm2	static	0.999000999000999
Lgals1	dynamic 3	0.0
Lgals3	static	0.999000999000999
Lgals3bp	dynamic 0	0.0
Lig1	dynamic 3	0.0
Lig4	static	0.999000999000999
Lilrb4a	static	0.999000999000999
Lima1	static	0.999000999000999
Limk2	static	0.999000999000999
Lin37	static	0.999000999000999
Lin54	static	0.999000999000999
Lin7c	static	0.999000999000999
Lin9	static	0.999000999000999
Lix1	static	0.999000999000999
Lman1	dynamic 0	0.0
Lman2l	dynamic 0	0.0
Lmbr1	static	0.999000999000999
Lmln	static	0.999000999000999
Lmnb1	dynamic 3	0.0
Lnp	static	0.999000999000999
Lonrf1	static	0.999000999000999
Lpgat1	static	0.999000999000999
Lpl	dynamic 2	0.0
Lrba	dynamic 1	0.0
Lrch1	static	0.999000999000999
Lrfn1	static	0.999000999000999
Lrp1	dynamic 0	0.0
Lrp11	static	0.999000999000999
Lrp12	static	0.999000999000999
Lrp6	static	0.999000999000999
Lrpprc	static	0.999000999000999
Lrrc16a	static	0.999000999000999
Lrrc25	dynamic 0	0.0
Lrrc29	static	0.999000999000999
Lrrc42	static	0.999000999000999
Lrrc45	static	0.999000999000999
Lrrc47	static	0.999000999000999
Lrrc56	static	0.999000999000999
Lrrc8a	dynamic 0	0.0
Lrrk1	dynamic 0	0.0
Lsm12	static	0.999000999000999
Lsm2	dynamic 3	0.0
Lsm4	dynamic 2	0.0
Lsp1	dynamic 3	0.0
Ltc4s	dynamic 1	0.0
Luc7l	static	0.999000999000999
Luc7l2	dynamic 1	0.0
Luc7l3	dynamic 0	0.0
Ly6a	static	0.999000999000999
Lypla2	static	0.999000999000999
Lyrm7	static	0.999000999000999
Lysmd3	static	0.999000999000999
Lyz2	dynamic 2	0.0
Lztfl1	static	0.999000999000999
Lztr1	static	0.999000999000999
Macf1	dynamic 0	0.0
Madd	static	0.999000999000999
Maf	dynamic 1	0.0
Mafb	dynamic 1	0.0
Mafk	static	0.999000999000999
Mag	static	0.999000999000999
Maged1	static	0.999000999000999
Maged2	static	0.999000999000999
Magee1	static	0.999000999000999
Magi1	static	0.999000999000999
Magi3	static	0.999000999000999
Magoh	static	0.0
Malat1	dynamic 1	0.0
Maml3	static	0.999000999000999
Man1a	dynamic 0	0.0
Man2a2	static	0.999000999000999
Maoa	static	0.999000999000999
Map2k4	static	0.999000999000999
Map2k6	static	0.999000999000999
Map3k12	static	0.999000999000999
Map3k14	static	0.999000999000999
Map3k5	static	0.999000999000999
Map3k8	static	0.999000999000999
Map3k9	static	0.999000999000999
Map4	dynamic 0	0.0
Map4k4	dynamic 0	0.0
Mapk7	static	0.999000999000999
Mapk8	static	0.999000999000999
Mapk8ip3	static	0.999000999000999
Mapk9	static	0.999000999000999
Mapre3	static	0.999000999000999
March1	dynamic 0	0.0
March2	static	0.999000999000999
March6	static	0.999000999000999
March7	dynamic 0	0.0
March8	static	0.999000999000999
Marcksl1	dynamic 3	0.0
Marf1	dynamic 0	0.0
Mast2	static	0.999000999000999
Mast4	static	0.999000999000999
Matk	dynamic 0	0.0
Matr3	dynamic 0	0.0
Mau2	dynamic 0	0.0
Mbd1	static	0.999000999000999
Mbd4	static	0.999000999000999
Mbd5	static	0.999000999000999
Mbd6	static	0.999000999000999
Mbnl1	dynamic 1	0.0
Mbp	static	0.999000999000999
Mbtd1	static	0.999000999000999
Mbtps2	static	0.999000999000999
Mcm3ap	static	0.999000999000999
Mcm5	dynamic 3	0.0
Mcm6	dynamic 3	0.0
Mcm7	dynamic 3	0.0
Mcmbp	dynamic 0	0.0
Mdfic	static	0.999000999000999
Mdga1	static	0.999000999000999
Mdh1	dynamic 2	0.0
Mdh2	dynamic 2	0.0
Mdk	static	0.999000999000999
Mdm1	static	0.999000999000999
Mdm2	static	0.999000999000999
Mdm4	dynamic 0	0.0
Med13	static	0.999000999000999
Med13l	static	0.999000999000999
Med14	static	0.999000999000999
Med23	static	0.999000999000999
Mef2a	dynamic 1	0.0
Megf8	static	0.999000999000999
Megf9	static	0.999000999000999
Meis1	static	0.999000999000999
Meis3	static	0.999000999000999
Mettl1	static	0.999000999000999
Mettl13	static	0.999000999000999
Mettl16	static	0.999000999000999
Mettl17	static	0.999000999000999
Mettl2	static	0.999000999000999
Mettl22	static	0.999000999000999
Mettl3	static	0.999000999000999
Mettl8	static	0.999000999000999
Mettl9	dynamic 3	0.0
Mex3a	static	0.999000999000999
Mex3b	static	0.999000999000999
Mfap1a	static	0.999000999000999
Mfge8	static	0.999000999000999
Mfsd1	dynamic 3	0.0
Mfsd8	static	0.999000999000999
Mga	static	0.999000999000999
Mgat4b	static	0.999000999000999
Mia3	dynamic 0	0.0
Mib2	static	0.999000999000999
Mical3	static	0.999000999000999
Micall1	static	0.999000999000999
Micu3	static	0.999000999000999
Mier1	dynamic 0	0.0
Mier2	static	0.999000999000999
Mif	dynamic 2	0.0
Miip	static	0.999000999000999
Mink1	static	0.999000999000999
Mipol1	static	0.999000999000999
Mir142hg	dynamic 0	0.0
Mir17hg	static	0.999000999000999
Mis18bp1	dynamic 3	0.0
Mkl1	static	0.999000999000999
Mkln1	dynamic 0	0.0
Mkrn1	dynamic 0	0.0
Mkrn2	static	0.999000999000999
Mks1	static	0.999000999000999
Mlec	dynamic 3	0.0
Mlh1	static	0.999000999000999
Mlh3	static	0.999000999000999
Mllt10	static	0.0
Mllt11	static	0.999000999000999
Mllt3	static	0.999000999000999
Mllt6	static	0.999000999000999
Mlst8	static	0.999000999000999
Mlxip	static	0.999000999000999
Mlxipl	dynamic 0	0.0
Mmaa	static	0.999000999000999
Mmgt1	static	0.999000999000999
Mmgt2	static	0.999000999000999
Mmp11	static	0.999000999000999
Mmp19	static	0.999000999000999
Mms22l	static	0.999000999000999
Mob1b	static	0.999000999000999
Mospd1	static	0.999000999000999
Mpg	static	0.999000999000999
Mphosph10	static	0.999000999000999
Mpnd	dynamic 3	0.0
Mpp1	dynamic 3	0.0
Mpp5	static	0.999000999000999
Mprip	static	0.999000999000999
Mpv17l	static	0.999000999000999
Mrc1	dynamic 3	0.0
Mrc2	static	0.999000999000999
Mroh1	static	0.999000999000999
Mrpl10	static	0.999000999000999
Mrpl11	dynamic 3	0.0
Mrpl13	static	0.999000999000999
Mrpl28	dynamic 3	0.0
Mrpl38	static	0.999000999000999
Mrps10	dynamic 3	0.0
Mrps11	static	0.999000999000999
Mrps14	dynamic 3	0.0
Mrps22	static	0.999000999000999
Mrps30	static	0.999000999000999
Mrps31	static	0.999000999000999
Mrps35	static	0.999000999000999
Mrps6	static	0.999000999000999
Ms4a4c	static	0.999000999000999
Ms4a6c	static	0.0004995004995004830
Msh2	static	0.999000999000999
Msh3	static	0.999000999000999
Msi2	static	0.999000999000999
Msl1	dynamic 0	0.0
Msmo1	static	0.999000999000999
Mt1	dynamic 2	0.0
Mt2	static	0.999000999000999
Mta1	static	0.999000999000999
Mta3	static	0.999000999000999
Mtap7d3	static	0.999000999000999
Mtbp	static	0.999000999000999
Mtch1	dynamic 0	0.0
Mtg2	static	0.999000999000999
Mthfd2l	static	0.999000999000999
Mtif2	dynamic 0	0.0
Mtmr10	static	0.999000999000999
Mtmr4	static	0.999000999000999
Mto1	static	0.999000999000999
Mtrr	static	0.999000999000999
Mttp	static	0.999000999000999
Mtus2	static	0.999000999000999
Mtx3	static	0.999000999000999
Mum1	static	0.999000999000999
Mutyh	static	0.999000999000999
Mx1	static	0.999000999000999
Mxd1	static	0.999000999000999
Mxd4	dynamic 0	0.0
Mybph	static	0.999000999000999
Mycbp2	dynamic 1	0.0
Mycl	static	0.999000999000999
Myd88	static	0.999000999000999
Myef2	static	0.999000999000999
Myh10	static	0.999000999000999
Myo18a	static	0.999000999000999
Myo1b	static	0.999000999000999
Myo1g	static	0.999000999000999
Myo5a	static	0.999000999000999
Myo6	static	0.999000999000999
Myo7a	static	0.999000999000999
Myo9a	static	0.999000999000999
N4bp1	static	0.999000999000999
N4bp2	static	0.999000999000999
N4bp2l2	dynamic 0	0.0
Naa15	static	0.0004995004995004830
Naa16	static	0.999000999000999
Naa40	static	0.999000999000999
Nae1	static	0.999000999000999
Nagk	static	0.999000999000999
Naip5	static	0.999000999000999
Nap1l1	dynamic 3	0.0
Nap1l4	dynamic 3	0.0
Napb	static	0.999000999000999
Naprt	static	0.999000999000999
Narf	static	0.999000999000999
Nasp	dynamic 3	0.0
Nav1	static	0.999000999000999
Nav2	dynamic 0	0.0
Nav3	dynamic 1	0.0
Nbea	static	0.999000999000999
Nbeal1	static	0.999000999000999
Ncapd2	static	0.999000999000999
Ncdn	static	0.999000999000999
Ncf2	dynamic 0	0.0
Ncoa1	static	0.999000999000999
Ncoa3	dynamic 0	0.0
Ncor1	dynamic 0	0.0
Ndrg2	static	0.999000999000999
Ndufa10	dynamic 3	0.0
Ndufaf2	static	0.999000999000999
Ndufaf4	static	0.999000999000999
Ndufaf6	static	0.999000999000999
Ndufs2	dynamic 3	0.0
Ndufv1	dynamic 3	0.0
Neat1	static	0.0004995004995004830
Nedd4l	static	0.999000999000999
Nek1	static	0.999000999000999
Nek9	static	0.999000999000999
Nelfcd	static	0.999000999000999
Nemf	static	0.999000999000999
Neu3	static	0.999000999000999
Neurl4	static	0.999000999000999
Nf1	static	0.999000999000999
Nf2	static	0.999000999000999
Nfat5	static	0.999000999000999
Nfatc1	static	0.999000999000999
Nfia	dynamic 0	0.0
Nfix	static	0.999000999000999
Nfkbia	dynamic 1	0.0
Nfrkb	static	0.999000999000999
Nfxl1	static	0.999000999000999
Ngfrap1	dynamic 3	0.0
Nhlrc3	static	0.999000999000999
Nid2	static	0.999000999000999
Nin	static	0.999000999000999
Nip7	static	0.999000999000999
Nipsnap1	static	0.999000999000999
Nisch	dynamic 0	0.0
Nkiras1	static	0.999000999000999
Nkrf	static	0.999000999000999
Nktr	dynamic 0	0.0
Nlk	static	0.999000999000999
Nlrc3	static	0.999000999000999
Nme1	dynamic 2	0.0
Nme4	dynamic 3	0.0
Nmnat1	static	0.999000999000999
Nmrk1	static	0.999000999000999
Nmt2	static	0.999000999000999
Nnt	static	0.999000999000999
Nol12	static	0.999000999000999
Nos1ap	static	0.999000999000999
Notch1	static	0.999000999000999
Notch2	dynamic 0	0.0
Notch4	static	0.999000999000999
Nova1	static	0.999000999000999
Noxo1	static	0.999000999000999
Npc1	dynamic 0	0.0
Npepps	static	0.999000999000999
Npl	dynamic 2	0.0
Nprl2	static	0.999000999000999
Nptxr	static	0.999000999000999
Nr1d1	static	0.999000999000999
Nr6a1	static	0.999000999000999
Nrd1	dynamic 0	0.0
Nrep	static	0.999000999000999
Nrip1	dynamic 1	0.0
Nrm	dynamic 3	0.0
Nrxn2	static	0.999000999000999
Nsd1	dynamic 0	0.0
Nsdhl	static	0.999000999000999
Nsf	static	0.999000999000999
Nsmf	static	0.999000999000999
Nsun5	static	0.999000999000999
Nt5c	static	0.999000999000999
Nt5c3	static	0.999000999000999
Nt5dc2	dynamic 3	0.0
Nuak1	dynamic 0	0.0
Nubp2	dynamic 3	0.0
Nubpl	static	0.999000999000999
Nucks1	dynamic 3	0.0
Nudc	dynamic 3	0.0
Nudcd3	dynamic 0	0.0
Nudt5	static	0.999000999000999
Nudt6	static	0.999000999000999
Nudt8	static	0.999000999000999
Numbl	static	0.999000999000999
Nup205	static	0.999000999000999
Nup210	static	0.999000999000999
Nup43	static	0.999000999000999
Nup85	static	0.999000999000999
Nup93	static	0.999000999000999
Nvl	static	0.999000999000999
Nxf1	static	0.999000999000999
Nxt2	static	0.999000999000999
Oasl2	dynamic 0	0.0
Oaz1	dynamic 2	0.0
Ocln	static	0.999000999000999
Ocrl	static	0.999000999000999
Odf2	static	0.999000999000999
Ofd1	static	0.999000999000999
Ogt	dynamic 0	0.0
Opa1	static	0.999000999000999
Ophn1	dynamic 1	0.0
Opn3	static	0.999000999000999
Oraov1	static	0.999000999000999
Orc4	static	0.999000999000999
Ormdl2	dynamic 3	0.0
Osbpl7	static	0.999000999000999
Ostm1	static	0.999000999000999
Otub2	static	0.999000999000999
Oxa1l	static	0.0004995004995004830
P2rx7	dynamic 0	0.0
P2ry12	dynamic 1	0.0
P3h3	static	0.999000999000999
PISD	dynamic 1	0.0
Pabpc1	dynamic 2	0.0
Pabpn1	static	0.999000999000999
Pacsin1	static	0.999000999000999
Pafah1b3	static	0.999000999000999
Pag1	dynamic 1	0.0
Paip1	static	0.999000999000999
Palb2	static	0.999000999000999
Palld	static	0.999000999000999
Pan2	static	0.999000999000999
Pan3	dynamic 0	0.0
Pank4	static	0.999000999000999
Pard3b	static	0.999000999000999
Parp14	dynamic 0	0.0
Parp16	static	0.999000999000999
Parp2	static	0.999000999000999
Parp4	static	0.999000999000999
Patz1	static	0.999000999000999
Paxbp1	static	0.999000999000999
Pbrm1	dynamic 0	0.0
Pbx1	static	0.999000999000999
Pbx3	static	0.999000999000999
Pcdhga12	static	0.999000999000999
Pcf11	static	0.999000999000999
Pcgf2	static	0.999000999000999
Pcgf3	static	0.999000999000999
Pcm1	dynamic 0	0.0
Pcna	dynamic 3	0.0
Pcnxl3	static	0.999000999000999
Pcp4	static	0.999000999000999
Pcyox1	static	0.999000999000999
Pcyt2	static	0.999000999000999
Pddc1	static	0.999000999000999
Pde1b	static	0.999000999000999
Pde4a	static	0.999000999000999
Pde4d	static	0.999000999000999
Pde7a	static	0.999000999000999
Pdia6	dynamic 2	0.0
Pdlim5	static	0.999000999000999
Pdp1	static	0.999000999000999
Pds5a	static	0.999000999000999
Pds5b	static	0.999000999000999
Pdss2	static	0.999000999000999
Peak1	static	0.999000999000999
Pear1	static	0.999000999000999
Pecam1	static	0.999000999000999
Peli1	dynamic 0	0.0
Pepd	dynamic 3	0.0
Per1	static	0.999000999000999
Per3	static	0.999000999000999
Pex1	static	0.999000999000999
Pex11g	static	0.999000999000999
Pex12	static	0.999000999000999
Pex26	static	0.999000999000999
Pfas	static	0.999000999000999
Pfkm	static	0.999000999000999
Pfn1	dynamic 2	0.0
Pgap1	static	0.999000999000999
Pgm3	static	0.999000999000999
Pgrmc1	static	0.999000999000999
Pgs1	static	0.999000999000999
Phactr1	static	0.999000999000999
Phc3	static	0.999000999000999
Phf1	static	0.999000999000999
Phf13	static	0.999000999000999
Phf14	dynamic 0	0.0
Phf20	static	0.999000999000999
Phf21a	static	0.999000999000999
Phf3	dynamic 0	0.0
Phf8	static	0.999000999000999
Phip	dynamic 0	0.0
Phka1	static	0.999000999000999
Phka2	static	0.999000999000999
Phkb	static	0.999000999000999
Phkg2	static	0.999000999000999
Phlda1	static	0.999000999000999
Phldb1	static	0.999000999000999
Phlpp1	static	0.999000999000999
Phlpp2	static	0.999000999000999
Phtf2	static	0.999000999000999
Phxr4	static	0.999000999000999
Phyhd1	static	0.999000999000999
Pi4ka	static	0.999000999000999
Pi4kb	static	0.999000999000999
Pias4	static	0.999000999000999
Pibf1	static	0.999000999000999
Picalm	dynamic 1	0.0
Pick1	static	0.999000999000999
Pid1	dynamic 1	0.0
Piga	static	0.999000999000999
Pigb	static	0.999000999000999
Pigh	static	0.999000999000999
Pigo	static	0.999000999000999
Pigp	static	0.0004995004995004830
Pik3c2a	static	0.999000999000999
Pik3c2b	static	0.999000999000999
Pik3cb	static	0.999000999000999
Pik3cd	dynamic 0	0.0
Pik3cg	dynamic 0	0.0
Pik3r1	dynamic 1	0.0
Pikfyve	static	0.999000999000999
Pim2	static	0.999000999000999
Pin1	dynamic 3	0.0
Pirb	static	0.999000999000999
Pithd1	static	0.999000999000999
Pja1	static	0.999000999000999
Pkd1	static	0.999000999000999
Pkd2	static	0.999000999000999
Pkm	dynamic 2	0.0
Pkn2	dynamic 0	0.0
Pknox1	static	0.999000999000999
Pla2g7	static	0.999000999000999
Plaa	static	0.999000999000999
Plaur	static	0.999000999000999
Plcb4	static	0.999000999000999
Plcg1	static	0.999000999000999
Pld1	dynamic 0	0.0
Plekha5	static	0.999000999000999
Plekhb2	static	0.999000999000999
Plekhf2	dynamic 0	0.0
Plekhg2	static	0.999000999000999
Plekhm2	static	0.999000999000999
Plekhm3	static	0.999000999000999
Plgrkt	dynamic 0	0.0
Plin2	dynamic 2	0.0
Plin3	dynamic 3	0.0
Plk2	static	0.999000999000999
Plp1	static	0.999000999000999
Plpp2	static	0.999000999000999
Plpp3	static	0.999000999000999
Plppr4	static	0.999000999000999
Plxna3	static	0.999000999000999
Plxna4	static	0.999000999000999
Pmepa1	dynamic 0	0.0
Pmp22	dynamic 1	0.0
Pmpcb	static	0.999000999000999
Pms1	static	0.999000999000999
Pms2	static	0.999000999000999
Pmvk	static	0.999000999000999
Pnisr	dynamic 1	0.0
Pnpla6	static	0.999000999000999
Pnpo	static	0.999000999000999
Podxl2	static	0.999000999000999
Pogk	static	0.999000999000999
Pogz	static	0.999000999000999
Pola1	static	0.999000999000999
Pold1	static	0.999000999000999
Polg	static	0.999000999000999
Polr1e	static	0.999000999000999
Polr2d	dynamic 3	0.0
Polr2e	dynamic 3	0.0
Polr2m	dynamic 3	0.0
Polr3a	static	0.999000999000999
Polr3f	static	0.999000999000999
Polr3h	static	0.999000999000999
Pomgnt2	static	0.999000999000999
Pomk	static	0.999000999000999
Por	static	0.999000999000999
Porcn	static	0.999000999000999
Pot1a	static	0.999000999000999
Pou2f1	static	0.999000999000999
Pou6f1	static	0.999000999000999
Ppa1	dynamic 3	0.0
Ppargc1b	static	0.999000999000999
Ppcdc	dynamic 0	0.0
Ppdpf	dynamic 3	0.0
Ppfibp1	static	0.999000999000999
Ppfibp2	static	0.999000999000999
Ppil2	dynamic 0	0.0
Ppm1e	static	0.999000999000999
Ppm1h	dynamic 0	0.0
Ppm1l	static	0.999000999000999
Ppox	static	0.999000999000999
Ppp1cb	dynamic 3	0.0
Ppp1r12a	dynamic 0	0.0
Ppp1r12c	static	0.999000999000999
Ppp1r14b	dynamic 3	0.0
Ppp1r15a	static	0.999000999000999
Ppp1r21	dynamic 0	0.0
Ppp1r35	static	0.999000999000999
Ppp1r7	static	0.999000999000999
Ppp1r9a	dynamic 0	0.0
Ppp2r1a	dynamic 3	0.0
Ppp2r3a	static	0.999000999000999
Ppp2r5b	static	0.999000999000999
Ppp3cc	static	0.999000999000999
Ppp4r1	static	0.999000999000999
Pradc1	static	0.999000999000999
Praf2	static	0.999000999000999
Prdm10	static	0.999000999000999
Prdm11	static	0.999000999000999
Prdx1	dynamic 2	0.0
Prdx2	dynamic 2	0.0
Prdx4	dynamic 3	0.0
Prepl	static	0.999000999000999
Prex1	dynamic 0	0.0
Prickle3	static	0.999000999000999
Prim1	static	0.999000999000999
Prkag2	static	0.999000999000999
Prkca	dynamic 0	0.0
Prkce	static	0.999000999000999
Prkci	static	0.999000999000999
Prkrip1	static	0.999000999000999
Prmt1	dynamic 3	0.0
Prmt2	static	0.999000999000999
Prmt5	static	0.999000999000999
Prmt7	static	0.999000999000999
Prnp	static	0.999000999000999
Proser1	static	0.999000999000999
Proser3	static	0.999000999000999
Prpf3	static	0.999000999000999
Prpf39	static	0.999000999000999
Prpf40a	dynamic 3	0.0
Prpf40b	static	0.999000999000999
Prps1	dynamic 3	0.0
Prr13	dynamic 3	0.0
Prr14	static	0.999000999000999
Prr3	static	0.999000999000999
[truncated: 1,001 more rows]
