# Supplementary material for: Microglia Single‐Cell RNA‐Seq Enables Robust and Applicable Markers of Biological Aging
Source: Aging Cell. 2025 May 15;24(8):e70095. doi: 10.1111/acel.70095 (PMC12341818; doi:10.1111/acel.70095)
Supplement: Supplementary file 1 — Data S1. [file ACEL-24-e70095-s001.zip › Microglia_Subtype_Stanley_Dhawka_Zannas.csv]

Subtype	Description	Upregulated Genes	Downregulated Genes	Physiological/Pathological Context	References
Homeostatic (Homeos1)	Primary homeostatic population with surveillant functions	P2ry12, Cx3cr1, Tmem119, Sall1, Fcrls, Hexb, Csf1r, Tgfbr1, Mertk, Itgb5, Sparc, Gpr34, Siglech, Olfml3, Selplg, P2ry13, Adgrb1, Kbtbd12, Rasgef1c	Itgax, Apoe, Cd74, Il1b, Ccl3, Ccl4, Mki67	Normal healthy brain; dominant in adult brain	Hammond et al. (2019), Masuda et al. (2019), Galatro et al. (2017)
Homeostatic-GRID2+ (Homeos2)	Specialized homeostatic subtype	Grid2, Prdm11, Adgrb3, Syndig1, Dscam, Med12l, Nav2, Rasgef1c, Tbc1d4, Usp6nl, Map4k4, Dock10, Garnl3, Tbc1d9, Tbc1d12, Evi5, Snx13, Rap1gap2	Apoe, Cd74, Itgax, Il1b	Potential response to tau-bearing neurons; specialized homeostatic function	Martins-Ferreira et al. (2025), Gerrits et al. (2021)
Pre-activated (Homeos3)	Transitional homeostatic with early activation	P2ry12, Cx3cr1, Serpine1, Peli2, Foxp2, Inpp5d, Zfp36l2, Card11, Id2, Nckap1l, Csf3r, Padi2, Prex1, Trpm2, Swap70, Gab1, Rgs1, Cd83, Dusp1, Fos	Itgax, Apoe, Cd74	Transition state between homeostasis and activation; response to subtle perturbations	Martins-Ferreira et al. (2025)
Inflammatory DAM (Inflam.DAM)	Classical disease-associated microglia	Apoe, Clec7a, Itgax, Lgals3, Spp1, Axl, Lpl, Cst7, Cd74, Tyrobp, Trem2, Cd9, Csf1, Cd63, Lag3, Cd68, Ccl3, Ccl4, Tmem163, Hamp, Hspa5	P2ry12, Tmem119, Cx3cr1, Fcrls, Hexb, Csf1r	Alzheimer's disease, amyloid pathology, neurodegeneration, aging	Keren-Shaul et al. (2017), Hammond et al. (2019), Martins-Ferreira et al. (2025)
Lipid DAM (Lipo.DAM)	DAM subtype specialized in lipid processing	Gpnmb, Lgals3, Fabp5, Lgals1, Lilrb4a, Ccl9, Anxa5, Pld3, Cd9, Cd36, Lpl, Apoe, Trem2, Fabp4, Npc1, Npc2, Msr1, Plin2, Apoc1, Pparg, Mitf	P2ry12, Tmem119	Phagocytosis of myelin debris, expanded in demyelinating contexts and AD	Marschallinger et al. (2020), Hammond et al. (2019), Martins-Ferreira et al. (2025)
Ribosomal DAM 1 (Ribo.DAM1)	DAM subtype with ribosomal function signature	Syt1, Pcdh9, Lsamp, Cadm2, Calm1, Kcnip4, Pebp1, Rbfox1, Cntnap2, Rpl39, Dynll1, Ndufa4, mt-Atp6, Rps27, Dlg2, Rtn3, mt-Nd1, Atp5e, Rpl18a, Rps18	P2ry12, Tmem119, Cx3cr1	Associated with increased translational activity; found in neurodegenerative contexts	Martins-Ferreira et al. (2025), Sun et al. (2023)
Ribosomal DAM 2 (Ribo.DAM2)	Second DAM with distinct ribosomal signature	Plekha7, Mecom, Ooep, Atp5f1e, Fth1, Baiap2l1, Plekha6, Bdnf-as, Ftl, Naca2, Slc27a4, Apoo, Slc47a1, Znf90, Txnrd1, Xpo5, Rpl19, Tmsb10, Uba52, Tomm7	P2ry12, Tmem119, Cx3cr1	Similar to Ribo.DAM1 but with distinct ribosomal gene expression pattern	Martins-Ferreira et al. (2025), Sun et al. (2023)
Activated Response Microglia (ARM)	Microglia with activated response profile	H2-Ab1, H2-Eb1, Cd74, Dkk2, Gpnmb, Spp1, Apoe, Trem2, Tyrobp, Itgax, Lgals3, Cst7, Ctss	P2ry12, Tmem119, Cx3cr1	Activated in early stages of neurodegeneration; associated with AD risk genes	Sala Frigerio et al. (2019), Sierksma et al. (2020)
Interferon-Responsive Microglia (IRM)	Microglia with prominent interferon response	Ifi27l2a, Ifitm3, Ccl12, Bst2, Ifit3, Isg15, Ifi204, Irf7, Cxcl10, Oasl2, Rtp4, B2m, Stat1, Isgf3g, Ifih1, Ifit1, Irf9, Irf1, Irf8, Zbp1, Ch25h	P2ry12, Tmem119, Cx3cr1	Viral infections, sterile inflammation, neurodegeneration with type-I IFN	Hammond et al. (2019), Martins-Ferreira et al. (2025)
MHCII-high	Microglia with high MHC class II expression	H2-Ab1, H2-Eb1, Cd74, Ciita, H2-K1, B2m, Cd86, Il1b, Tnf, H2-Aa, Cd40, Nlrc5, Tap1, Tap2, Psmb8, Psmb9	P2ry12, Trem2, Cx3cr1	Antigen presentation; increased in EAE, MS models, and aging	Mathys et al. (2017), Mrdjen et al. (2018)
Proliferating	Proliferating microglia	Mki67, Top2a, Cenpe, Mcm5, Birc5, Cdk1, Ccnb2, Pcna, Aurkb, Cenpf, Plk1, Cdca8, Cdca3, Cdc20, Ccna2, Ccnb1	P2ry12, Trem2, Cx3cr1	Injury response, development, repopulation after depletion	Hammond et al. (2019)
Disease-Inflammatory Macrophages (DIMs)	Microglia-like cells from infiltrating monocytes	Slc2a3, Cd83, Ccl3, Dusp1, Ch25h, Nampt, Dnajb1, Fos, Hspa1a, Srgn, Rhob, Hsph1, Hspa1b, Irak2, Hif1a, Rgs1, Btg2, Mcl1, Crem, Jun, Junb, Ier2	P2ry12, Tmem119, Sall1	BBB disruption, traumatic injury, experimental autoimmune encephalomyelitis	Silvin et al. (2022), Martins-Ferreira et al. (2025)
Border-Associated Macrophages (MAC)	Macrophages in CNS borders	F13a1, Cd163, Mrc1, Ms4a7, Lyve1, Folr2, Stab1, Pf4, Cbr2, Cd209f, Cd209g, Cd163l1, Mgl2, Cd209d, Cd209a	P2ry12, Cx3cr1, Tmem119	Meninges, choroid plexus, perivascular spaces; CNS-immune interface	Mrdjen et al. (2018), Utz et al. (2020)
Axon Tract-associated Microglia (ATM)	Microglia associated with axon tracts	Itgax, Igf1, Spp1, Gpnmb, Lgals3, Cd68, Cd9, Fabp5, Pld3, Ctsl, Lgals1, Lilrb4a, Cd63, Ctsb	P2ry12, Tmem119, Cx3cr1	White matter development, myelin development, corpus callosum	Hammond et al. (2019)
Embryonic Microglia	Microglia found during early development	Spi1, Cx3cr1, Fabp5, Mcm5, Ccnd1, Dab2, Mrc1, Ms4a7, Fn1, Csf1r, Cd4, Runx1, F13a1	P2ry12, Tmem119, Sall1	Embryonic and early postnatal brain development (E14.5-P4)	Hammond et al. (2019)
Neonatal CD11c+ Microglia	CD11c-expressing microglia in development	Itgax, Igf1, Spp1, Gpnmb, Clec7a, Trem2, Lgals3, Cd68, Fabp5, Lpl, Csf1, Mrc1, Cd74	P2ry12, Tmem119	Early postnatal development (P1-P8); synaptic pruning, brain wiring	Wlodarczyk et al. (2017), Benmamar-Badel et al. (2020)
Transitional IFN-DAM	Transitional state with IFN response and DAM activation	Isg15, Ifi44l, Irf9, Ifitm3, Irf7, Zbp1, Cxcl10, Stat1, Mx1, Oasl1, Isg20, Ifit1, Ifit2, Ifit3, Apoe, Trem2	P2ry12, Tmem119, Cx3cr1	Early phase of disease-associated transformation; transition state	Mathys et al. (2017)
Advanced DAM	Advanced stage of DAM activation with S100 expression	H2-Ab1, H2-Eb1, Cd74, S100a6, S100a8, S100a9, Ccl6, Ccl9, Lgals3, Cd63, Itgax, Cybb, Trem2, Apoe, Tyrobp	P2ry12, Tmem119, Cx3cr1, Isg15, Ifi44l	Advanced neurodegeneration; Late stage AD, chronic inflammation	Mathys et al. (2017)
